# Supplementary material for: Warming and trophic structure tightly control phytoplankton bloom amplitude, composition and succession
Source: PLoS One. 2024 Oct 4;19(10):e0308505. doi: 10.1371/journal.pone.0308505 (PMC11451980; doi:10.1371/journal.pone.0308505)
Supplement: S1 Data — (XLSX) [file pone.0308505.s002.xlsx]

## Sheet: Temperature
Day	C1	C2	T1	T2	Z1	Z2	TZ	TZ2
0
1
2	13.2	13.2	14.3	14	13.3	13.2	16.6	16.2
3	13.4	13.4	15.3	16.3	13.4	13.4	15.4	14.4
4	13.3	13.3	15.7	16.3	13.3	13.3	16	16.1
5	13.2	13.2	15.8	16.2	13.2	13.2	15.8	16
6	13.7	13.8	16.4	16.5	13.7	13.7	16.5	16.5
7	12.7	12.7	15.2	14.9	12.7	12.7	15.3	14.9
8	12.9	12.9	15.9	15.9	12.9	12.9	16	15.8
9	13.1	13.1	15.9	16	13.1	13.2	16	15.7
10	13.2	13.2	14	16.2	13.2	13.2	15.9	16
11	14.3	14.3	17	17.1	14.3	14.4	17.2	17.2
12	14.9	14.9	17.7	17.7	14.9	14.9	17.8	17.8
13	15.8	15.8	18.6	18.6	15.8	15.8	18.5	18.7
14	16.3	16.3	19.2	19.2	16.4	16.3	19.2	19.1
15	16.7	16.7	19.6	19.6	16.7	16.7	19.6	19.6
16	17.4	17.4	20.4	20.2	17.4	17.4	20.3	20.4
17	18.4	18.4	21.1	21.3	18.4	18.4	21.1	21.1
18	17.3	17.4	20	19.9	17.4	17.3	20.1	20

## Sheet: Light
Date	PAR
2018-04-11 18:45:00	2365664
2018-04-11 19:00:00	253464
2018-04-11 19:15:00	337952
2018-04-11 19:30:00	337952
2018-04-11 19:45:00	168976
2018-04-11 20:00:00	168976
2018-04-11 20:15:00	0
2018-04-11 20:30:00	0
2018-04-11 20:45:00	0
2018-04-11 21:00:00	0
2018-04-11 21:15:00	0
2018-04-11 21:30:00	0
2018-04-11 21:45:00	0
2018-04-11 22:00:00	0
2018-04-11 22:15:00	0
2018-04-11 22:30:00	0
2018-04-11 22:45:00	0
2018-04-11 23:00:00	0
2018-04-11 23:15:00	0
2018-04-11 23:30:00	0
2018-04-11 23:45:00	0
2018-04-12	0
2018-04-12 00:15:00	0
2018-04-12 00:30:00	0
2018-04-12 00:45:00	0
2018-04-12 01:00:00	0
2018-04-12 01:15:00	0
2018-04-12 01:30:00	0
2018-04-12 01:45:00	0
2018-04-12 02:00:00	0
2018-04-12 02:15:00	0
2018-04-12 02:30:00	0
2018-04-12 02:45:00	0
2018-04-12 03:00:00	0
2018-04-12 03:15:00	0
2018-04-12 03:30:00	0
2018-04-12 03:45:00	0
2018-04-12 04:00:00	0
2018-04-12 04:15:00	0
2018-04-12 04:30:00	0
2018-04-12 04:45:00	0
2018-04-12 05:00:00	0
2018-04-12 05:15:00	0
2018-04-12 05:30:00	0
2018-04-12 05:45:00	0
2018-04-12 06:00:00	0
2018-04-12 06:15:00	0
2018-04-12 06:30:00	0
2018-04-12 06:45:00	0
2018-04-12 07:00:00	0
2018-04-12 07:15:00	0
2018-04-12 07:30:00	3380617
2018-04-12 07:45:00	3380626
2018-04-12 08:00:00	2366462
2018-04-12 08:15:00	1352209
2018-04-12 08:30:00	1014158
2018-04-12 08:45:00	1014182
2018-04-12 09:00:00	2197315
2018-04-12 09:15:00	2704231
2018-04-12 09:30:00	2704147
2018-04-12 09:45:00	3380099
2018-04-12 10:00:00	5408267
2018-04-12 10:15:00	456285
2018-04-12 10:30:00	4731581
2018-04-12 10:45:00	6083567
2018-04-12 11:00:00	7773208
2018-04-12 11:15:00	8618036
2018-04-12 11:30:00	6421306
2018-04-12 11:45:00	8279871
2018-04-12 12:00:00	7772899
2018-04-12 12:15:00	473137
2018-04-12 12:30:00	6590067
2018-04-12 12:45:00	4393378
2018-04-12 13:00:00	2027713
2018-04-12 13:15:00	2365665
2018-04-12 13:30:00	4731333
2018-04-12 13:45:00	473133
2018-04-12 14:00:00	5069325
2018-04-12 14:15:00	7434947
2018-04-12 14:30:00	6800569
2018-04-12 14:45:00	6450518
2018-04-12 15:00:00	6450518
2018-04-12 15:15:00	5771516
2018-04-12 15:30:00	7808554
2018-04-12 15:45:00	8827025
2018-04-12 16:00:00	9166527
2018-04-12 16:15:00	8827025
2018-04-12 16:30:00	8148024
2018-04-12 16:45:00	8996777
2018-04-12 17:00:00	1799355
2018-04-12 17:15:00	1731455
2018-04-12 17:30:00	5092515
2018-04-12 17:45:00	3904261
2018-04-12 18:00:00	339501
2018-04-12 18:15:00	4243762
2018-04-12 18:30:00	4074012
2018-04-12 18:45:00	2716008
2018-04-12 19:00:00	2037006
2018-04-12 19:15:00	1697505
2018-04-12 19:30:00	1018503
2018-04-12 19:45:00	679002
2018-04-12 20:00:00	0
2018-04-12 20:15:00	0
2018-04-12 20:30:00	0
2018-04-12 20:45:00	0
2018-04-12 21:00:00	0
2018-04-12 21:15:00	0
2018-04-12 21:30:00	0
2018-04-12 21:45:00	0
2018-04-12 22:00:00	0
2018-04-12 22:15:00	0
2018-04-12 22:30:00	0
2018-04-12 22:45:00	0
2018-04-12 23:00:00	0
2018-04-12 23:15:00	0
2018-04-12 23:30:00	0
2018-04-12 23:45:00	0
2018-04-13	0
2018-04-13 00:15:00	0
2018-04-13 00:30:00	0
2018-04-13 00:45:00	0
2018-04-13 01:00:00	0
2018-04-13 01:15:00	0
2018-04-13 01:30:00	0
2018-04-13 01:45:00	0
2018-04-13 02:00:00	0
2018-04-13 02:15:00	0
2018-04-13 02:30:00	0
2018-04-13 02:45:00	0
2018-04-13 03:00:00	0
2018-04-13 03:15:00	0
2018-04-13 03:30:00	0
2018-04-13 03:45:00	0
2018-04-13 04:00:00	0
2018-04-13 04:15:00	0
2018-04-13 04:30:00	0
2018-04-13 04:45:00	0
2018-04-13 05:00:00	0
2018-04-13 05:15:00	0
2018-04-13 05:30:00	0
2018-04-13 05:45:00	0
2018-04-13 06:00:00	0
2018-04-13 06:15:00	0
2018-04-13 06:30:00	0
2018-04-13 06:45:00	0
2018-04-13 07:00:00	0
2018-04-13 07:15:00	0
2018-04-13 07:30:00	0
2018-04-13 07:45:00	0
2018-04-13 08:00:00	0
2018-04-13 08:15:00	5093037
2018-04-13 08:30:00	8487983
2018-04-13 08:45:00	509264
2018-04-13 09:00:00	2037028
2018-04-13 09:15:00	1697511
2018-04-13 09:30:00	3055522
2018-04-13 09:45:00	1697505
2018-04-13 10:00:00	2376508
2018-04-13 10:15:00	1697505
2018-04-13 10:30:00	3055509
2018-04-13 10:45:00	3055509
2018-04-13 11:00:00	3904261
2018-04-13 11:15:00	695977
2018-04-13 11:30:00	1595655
2018-04-13 11:45:00	6450519
2018-04-13 12:00:00	5092515
2018-04-13 12:15:00	4413513
2018-04-13 12:30:00	6450519
2018-04-13 12:45:00	1120353
2018-04-13 13:00:00	1256154
2018-04-13 13:15:00	1052453
2018-04-13 13:30:00	8487525
2018-04-13 13:45:00	7808523
2018-04-13 14:00:00	6450519
2018-04-13 14:15:00	6450519
2018-04-13 14:30:00	1052453
2018-04-13 14:45:00	8487525
2018-04-13 15:00:00	7808523
2018-04-13 15:15:00	7129521
2018-04-13 15:30:00	7129521
2018-04-13 15:45:00	1408929
2018-04-13 16:00:00	6450519
2018-04-13 16:15:00	7129521
2018-04-13 16:30:00	6450519
2018-04-13 16:45:00	5941267
2018-04-13 17:00:00	4074012
2018-04-13 17:15:00	3055509
2018-04-13 17:30:00	2885758
2018-04-13 17:45:00	8487525
2018-04-13 18:00:00	1697505
2018-04-13 18:15:00	1018503
2018-04-13 18:30:00	339501
2018-04-13 18:45:00	679002
2018-04-13 19:00:00	1018503
2018-04-13 19:15:00	679002
2018-04-13 19:30:00	1697505
2018-04-13 19:45:00	1697505
2018-04-13 20:00:00	0
2018-04-13 20:15:00	0
2018-04-13 20:30:00	0
2018-04-13 20:45:00	0
2018-04-13 21:00:00	0
2018-04-13 21:15:00	0
2018-04-13 21:30:00	0
2018-04-13 21:45:00	0
2018-04-13 22:00:00	0
2018-04-13 22:15:00	0
2018-04-13 22:30:00	0
2018-04-13 22:45:00	0
2018-04-13 23:00:00	0
2018-04-13 23:15:00	0
2018-04-13 23:30:00	0
2018-04-13 23:45:00	0
2018-04-14	0
2018-04-14 00:15:00	0
2018-04-14 00:30:00	0
2018-04-14 00:45:00	0
2018-04-14 01:00:00	0
2018-04-14 01:15:00	0
2018-04-14 01:30:00	0
2018-04-14 01:45:00	0
2018-04-14 02:00:00	0
2018-04-14 02:15:00	0
2018-04-14 02:30:00	0
2018-04-14 02:45:00	0
2018-04-14 03:00:00	0
2018-04-14 03:15:00	0
2018-04-14 03:30:00	0
2018-04-14 03:45:00	0
2018-04-14 04:00:00	0
2018-04-14 04:15:00	0
2018-04-14 04:30:00	0
2018-04-14 04:45:00	0
2018-04-14 05:00:00	0
2018-04-14 05:15:00	0
2018-04-14 05:30:00	0
2018-04-14 05:45:00	0
2018-04-14 06:00:00	0
2018-04-14 06:15:00	0
2018-04-14 06:30:00	0
2018-04-14 06:45:00	0
2018-04-14 07:00:00	0
2018-04-14 07:15:00	0
2018-04-14 07:30:00	0
2018-04-14 07:45:00	0
2018-04-14 08:00:00	1697505
2018-04-14 08:15:00	5092515
2018-04-14 08:30:00	1018503
2018-04-14 08:45:00	8487525
2018-04-14 09:00:00	339501
2018-04-14 09:15:00	679002
2018-04-14 09:30:00	1018503
2018-04-14 09:45:00	679002
2018-04-14 10:00:00	1358022
2018-04-14 10:15:00	1867255
2018-04-14 10:30:00	2376507
2018-04-14 10:45:00	2037006
2018-04-14 11:00:00	2037006
2018-04-14 11:15:00	1358004
2018-04-14 11:30:00	1358004
2018-04-14 11:45:00	1697505
2018-04-14 12:00:00	2376507
2018-04-14 12:15:00	2546257
2018-04-14 12:30:00	3055509
2018-04-14 12:45:00	4074012
2018-04-14 13:00:00	4413513
2018-04-14 13:15:00	4413513
2018-04-14 13:30:00	5941267
2018-04-14 13:45:00	7299272
2018-04-14 14:00:00	7808523
2018-04-14 14:15:00	6280768
2018-04-14 14:30:00	5771517
2018-04-14 14:45:00	5771517
2018-04-14 15:00:00	5092515
2018-04-14 15:15:00	4074012
2018-04-14 15:30:00	339501
2018-04-14 15:45:00	2376507
2018-04-14 16:00:00	339501
2018-04-14 16:15:00	2885758
2018-04-14 16:30:00	2376507
2018-04-14 16:45:00	2037006
2018-04-14 17:00:00	2206756
2018-04-14 17:15:00	2037006
2018-04-14 17:30:00	3055509
2018-04-14 17:45:00	2716008
2018-04-14 18:00:00	2037006
2018-04-14 18:15:00	2206756
2018-04-14 18:30:00	2376507
2018-04-14 18:45:00	2037006
2018-04-14 19:00:00	1358004
2018-04-14 19:15:00	1358004
2018-04-14 19:30:00	679002
2018-04-14 19:45:00	5092515
2018-04-14 20:00:00	1697505
2018-04-14 20:15:00	0
2018-04-14 20:30:00	0
2018-04-14 20:45:00	0
2018-04-14 21:00:00	0
2018-04-14 21:15:00	0
2018-04-14 21:30:00	0
2018-04-14 21:45:00	0
2018-04-14 22:00:00	0
2018-04-14 22:15:00	0
2018-04-14 22:30:00	0
2018-04-14 22:45:00	0
2018-04-14 23:00:00	0
2018-04-14 23:15:00	0
2018-04-14 23:30:00	0
2018-04-14 23:45:00	0
2018-04-15	0
2018-04-15 00:15:00	0
2018-04-15 00:30:00	0
2018-04-15 00:45:00	0
2018-04-15 01:00:00	0
2018-04-15 01:15:00	0
2018-04-15 01:30:00	0
2018-04-15 01:45:00	0
2018-04-15 02:00:00	0
2018-04-15 02:15:00	0
2018-04-15 02:30:00	0
2018-04-15 02:45:00	0
2018-04-15 03:00:00	0
2018-04-15 03:15:00	0
2018-04-15 03:30:00	0
2018-04-15 03:45:00	0
2018-04-15 04:00:00	0
2018-04-15 04:15:00	0
2018-04-15 04:30:00	0
2018-04-15 04:45:00	0
2018-04-15 05:00:00	0
2018-04-15 05:15:00	0
2018-04-15 05:30:00	0
2018-04-15 05:45:00	0
2018-04-15 06:00:00	0
2018-04-15 06:15:00	0
2018-04-15 06:30:00	0
2018-04-15 06:45:00	0
2018-04-15 07:00:00	0
2018-04-15 07:15:00	0
2018-04-15 07:30:00	339501
2018-04-15 07:45:00	679002
2018-04-15 08:00:00	8487525
2018-04-15 08:15:00	1527754
2018-04-15 08:30:00	2037006
2018-04-15 08:45:00	2885758
2018-04-15 09:00:00	339501
2018-04-15 09:15:00	4413513
2018-04-15 09:30:00	7469022
2018-04-15 09:45:00	1052453
2018-04-15 10:00:00	7129521
2018-04-15 10:15:00	1137328
2018-04-15 10:30:00	1052453
2018-04-15 10:45:00	1391954
2018-04-15 11:00:00	1188253
2018-04-15 11:15:00	1171278
2018-04-15 11:30:00	1188253
2018-04-15 11:45:00	1731455
2018-04-15 12:00:00	2189781
2018-04-15 12:15:00	9845529
2018-04-15 12:30:00	8487525
2018-04-15 12:45:00	185028
2018-04-15 13:00:00	1935156
2018-04-15 13:15:00	2003056
2018-04-15 13:30:00	2003056
2018-04-15 13:45:00	1867237
2018-04-15 14:00:00	1867249
2018-04-15 14:15:00	1867187
2018-04-15 14:30:00	1867167
2018-04-15 14:45:00	1833093
2018-04-15 15:00:00	1799098
2018-04-15 15:15:00	1765114
2018-04-15 15:30:00	1731181
2018-04-15 15:45:00	1663295
2018-04-15 16:00:00	1612391
2018-04-15 16:15:00	1544502
2018-04-15 16:30:00	1459611
2018-04-15 16:45:00	1323846
2018-04-15 17:00:00	1357778
2018-04-15 17:15:00	1323857
2018-04-15 17:30:00	780721
2018-04-15 17:45:00	458249
2018-04-15 18:00:00	1018341
2018-04-15 18:15:00	7467756
2018-04-15 18:30:00	7467756
2018-04-15 18:45:00	5770627
2018-04-15 19:00:00	4582599
2018-04-15 19:15:00	2715582
2018-04-15 19:30:00	2376195
2018-04-15 19:45:00	20367
2018-04-15 20:00:00	6789359
2018-04-15 20:15:00	3394642
2018-04-15 20:30:00	0
2018-04-15 20:45:00	0
2018-04-15 21:00:00	0
2018-04-15 21:15:00	0
2018-04-15 21:30:00	0
2018-04-15 21:45:00	0
2018-04-15 22:00:00	0
2018-04-15 22:15:00	0
2018-04-15 22:30:00	0
2018-04-15 22:45:00	0
2018-04-15 23:00:00	0
2018-04-15 23:15:00	0
2018-04-15 23:30:00	0
2018-04-15 23:45:00	0
2018-04-16	0
2018-04-16 00:15:00	0
2018-04-16 00:30:00	0
2018-04-16 00:45:00	0
2018-04-16 01:00:00	0
2018-04-16 01:15:00	0
2018-04-16 01:30:00	0
2018-04-16 01:45:00	0
2018-04-16 02:00:00	0
2018-04-16 02:15:00	0
2018-04-16 02:30:00	0
2018-04-16 02:45:00	0
2018-04-16 03:00:00	0
2018-04-16 03:15:00	0
2018-04-16 03:30:00	0
2018-04-16 03:45:00	0
2018-04-16 04:00:00	0
2018-04-16 04:15:00	0
2018-04-16 04:30:00	0
2018-04-16 04:45:00	0
2018-04-16 05:00:00	0
2018-04-16 05:15:00	0
2018-04-16 05:30:00	0
2018-04-16 05:45:00	0
2018-04-16 06:00:00	0
2018-04-16 06:15:00	0
2018-04-16 06:30:00	0
2018-04-16 06:45:00	0
2018-04-16 07:00:00	0
2018-04-16 07:15:00	0
2018-04-16 07:30:00	0
2018-04-16 07:45:00	6790017
2018-04-16 08:00:00	6790017
2018-04-16 08:15:00	1358003
2018-04-16 08:30:00	1697504
2018-04-16 08:45:00	2037005
2018-04-16 09:00:00	2716007
2018-04-16 09:15:00	373451
2018-04-16 09:30:00	5092513
2018-04-16 09:45:00	7129519
2018-04-16 10:00:00	780852
2018-04-16 10:15:00	1120353
2018-04-16 10:30:00	1256153
2018-04-16 10:45:00	1527754
2018-04-16 11:00:00	1408929
2018-04-16 11:15:00	1663554
2018-04-16 11:30:00	1731454
2018-04-16 11:45:00	1799355
2018-04-16 12:00:00	1324053
2018-04-16 12:15:00	1256153
2018-04-16 12:30:00	1052453
2018-04-16 12:45:00	9166524
2018-04-16 13:00:00	8827023
2018-04-16 13:15:00	8487522
2018-04-16 13:30:00	9845526
2018-04-16 13:45:00	1867255
2018-04-16 14:00:00	2003055
2018-04-16 14:15:00	159564
2018-04-16 14:30:00	1799312
2018-04-16 14:45:00	190119
2018-04-16 15:00:00	1867191
2018-04-16 15:15:00	1833168
2018-04-16 15:30:00	1867121
2018-04-16 15:45:00	166338
2018-04-16 16:00:00	1663459
2018-04-16 16:15:00	1663433
2018-04-16 16:30:00	1527662
2018-04-16 16:45:00	118817
2018-04-16 17:00:00	1001487
2018-04-16 17:15:00	1256133
2018-04-16 17:30:00	1137295
2018-04-16 17:45:00	4073645
2018-04-16 18:00:00	4073734
2018-04-16 18:15:00	3394868
2018-04-16 18:30:00	7129213
2018-04-16 18:45:00	5771231
2018-04-16 19:00:00	4752759
2018-04-16 19:15:00	4073759
2018-04-16 19:30:00	2715869
2018-04-16 19:45:00	2036934
2018-04-16 20:00:00	1018489
2018-04-16 20:15:00	3394994
2018-04-16 20:30:00	0
2018-04-16 20:45:00	0
2018-04-16 21:00:00	0
2018-04-16 21:15:00	0
2018-04-16 21:30:00	0
2018-04-16 21:45:00	0
2018-04-16 22:00:00	0
2018-04-16 22:15:00	0
2018-04-16 22:30:00	0
2018-04-16 22:45:00	0
2018-04-16 23:00:00	0
2018-04-16 23:15:00	0
2018-04-16 23:30:00	0
2018-04-16 23:45:00	0
2018-04-17	0
2018-04-17 00:15:00	0
2018-04-17 00:30:00	0
2018-04-17 00:45:00	0
2018-04-17 01:00:00	0
2018-04-17 01:15:00	0
2018-04-17 01:30:00	0
2018-04-17 01:45:00	0
2018-04-17 02:00:00	0
2018-04-17 02:15:00	0
2018-04-17 02:30:00	0
2018-04-17 02:45:00	0
2018-04-17 03:00:00	0
2018-04-17 03:15:00	0
2018-04-17 03:30:00	0
2018-04-17 03:45:00	0
2018-04-17 04:00:00	0
2018-04-17 04:15:00	0
2018-04-17 04:30:00	0
2018-04-17 04:45:00	0
2018-04-17 05:00:00	0
2018-04-17 05:15:00	0
2018-04-17 05:30:00	0
2018-04-17 05:45:00	0
2018-04-17 06:00:00	0
2018-04-17 06:15:00	0
2018-04-17 06:30:00	0
2018-04-17 06:45:00	0
2018-04-17 07:00:00	0
2018-04-17 07:15:00	6790017
2018-04-17 07:30:00	6790017
2018-04-17 07:45:00	1188253
2018-04-17 08:00:00	2885757
2018-04-17 08:15:00	407401
2018-04-17 08:30:00	4753012
2018-04-17 08:45:00	5771515
2018-04-17 09:00:00	7129519
2018-04-17 09:15:00	8148021
2018-04-17 09:30:00	9166524
2018-04-17 09:45:00	1018503
2018-04-17 10:00:00	1120353
2018-04-17 10:15:00	1205228
2018-04-17 10:30:00	1324053
2018-04-17 10:45:00	1391954
2018-04-17 11:00:00	1459854
2018-04-17 11:15:00	1527754
2018-04-17 11:30:00	1595654
2018-04-17 11:45:00	1663554
2018-04-17 12:00:00	1731454
2018-04-17 12:15:00	1799355
2018-04-17 12:30:00	17993
2018-04-17 12:45:00	1867093
2018-04-17 13:00:00	1866987
2018-04-17 13:15:00	1900887
2018-04-17 13:30:00	1900883
2018-04-17 13:45:00	1934834
2018-04-17 14:00:00	1917862
2018-04-17 14:15:00	1900916
2018-04-17 14:30:00	1866958
2018-04-17 14:45:00	1867013
2018-04-17 15:00:00	179914
2018-04-17 15:15:00	179911
2018-04-17 15:30:00	1731225
2018-04-17 15:45:00	1663324
2018-04-17 16:00:00	1595422
2018-04-17 16:15:00	1527539
2018-04-17 16:30:00	1459652
2018-04-17 16:45:00	1391763
2018-04-17 17:00:00	1323857
2018-04-17 17:15:00	1188124
2018-04-17 17:30:00	1120214
2018-04-17 17:45:00	1035342
2018-04-17 18:00:00	9165438
2018-04-17 18:15:00	7807597
2018-04-17 18:30:00	7128648
2018-04-17 18:45:00	5431289
2018-04-17 19:00:00	4412894
2018-04-17 19:15:00	407348
2018-04-17 19:30:00	2376216
2018-04-17 19:45:00	203669
2018-04-17 20:00:00	8486223
2018-04-17 20:15:00	509186
2018-04-17 20:30:00	0
2018-04-17 20:45:00	0
2018-04-17 21:00:00	0
2018-04-17 21:15:00	0
2018-04-17 21:30:00	0
2018-04-17 21:45:00	0
2018-04-17 22:00:00	0
2018-04-17 22:15:00	0
2018-04-17 22:30:00	0
2018-04-17 22:45:00	0
2018-04-17 23:00:00	0
2018-04-17 23:15:00	0
2018-04-17 23:30:00	0
2018-04-17 23:45:00	0
2018-04-18	0
2018-04-18 00:15:00	0
2018-04-18 00:30:00	0
2018-04-18 00:45:00	0
2018-04-18 01:00:00	0
2018-04-18 01:15:00	0
2018-04-18 01:30:00	0
2018-04-18 01:45:00	0
2018-04-18 02:00:00	0
2018-04-18 02:15:00	0
2018-04-18 02:30:00	0
2018-04-18 02:45:00	0
2018-04-18 03:00:00	0
2018-04-18 03:15:00	0
2018-04-18 03:30:00	0
2018-04-18 03:45:00	0
2018-04-18 04:00:00	0
2018-04-18 04:15:00	0
2018-04-18 04:30:00	0
2018-04-18 04:45:00	0
2018-04-18 05:00:00	0
2018-04-18 05:15:00	0
2018-04-18 05:30:00	0
2018-04-18 05:45:00	0
2018-04-18 06:00:00	0
2018-04-18 06:15:00	0
2018-04-18 06:30:00	0
2018-04-18 06:45:00	0
2018-04-18 07:00:00	0
2018-04-18 07:15:00	3395009
2018-04-18 07:30:00	6790017
2018-04-18 07:45:00	1188253
2018-04-18 08:00:00	3055508
2018-04-18 08:15:00	407401
2018-04-18 08:30:00	4922763
2018-04-18 08:45:00	5771515
2018-04-18 09:00:00	7129519
2018-04-18 09:15:00	7978271
2018-04-18 09:30:00	9166524
2018-04-18 09:45:00	1001528
2018-04-18 10:00:00	1120353
2018-04-18 10:15:00	1188253
2018-04-18 10:30:00	1256124
2018-04-18 10:45:00	1391945
2018-04-18 11:00:00	1459815
2018-04-18 11:15:00	1527736
2018-04-18 11:30:00	1595621
2018-04-18 11:45:00	1663531
2018-04-18 12:00:00	1697487
2018-04-18 12:15:00	1765388
2018-04-18 12:30:00	1799324
2018-04-18 12:45:00	1833283
2018-04-18 13:00:00	1867203
2018-04-18 13:15:00	1867166
2018-04-18 13:30:00	188414
2018-04-18 13:45:00	1901054
2018-04-18 14:00:00	1884099
2018-04-18 14:15:00	1867009
2018-04-18 14:30:00	1866968
2018-04-18 14:45:00	1866982
2018-04-18 15:00:00	1799082
2018-04-18 15:15:00	1782097
2018-04-18 15:30:00	1731182
2018-04-18 15:45:00	1663281
2018-04-18 16:00:00	1595393
2018-04-18 16:15:00	1527527
2018-04-18 16:30:00	1459633
2018-04-18 16:45:00	1391735
2018-04-18 17:00:00	1272941
2018-04-18 17:15:00	1188057
2018-04-18 17:30:00	108622
2018-04-18 17:45:00	984386
2018-04-18 18:00:00	9164985
2018-04-18 18:15:00	7807382
2018-04-18 18:30:00	6449593
2018-04-18 18:45:00	5770542
2018-04-18 19:00:00	4412777
2018-04-18 19:15:00	3733898
2018-04-18 19:30:00	2715552
2018-04-18 19:45:00	2036674
2018-04-18 20:00:00	1018363
2018-04-18 20:15:00	6788957
2018-04-18 20:30:00	0
2018-04-18 20:45:00	0
2018-04-18 21:00:00	0
2018-04-18 21:15:00	0
2018-04-18 21:30:00	0
2018-04-18 21:45:00	0
2018-04-18 22:00:00	0
2018-04-18 22:15:00	0
2018-04-18 22:30:00	0
2018-04-18 22:45:00	0
2018-04-18 23:00:00	0
2018-04-18 23:15:00	0
2018-04-18 23:30:00	0
2018-04-18 23:45:00	0
2018-04-19	0
2018-04-19 00:15:00	0
2018-04-19 00:30:00	0
2018-04-19 00:45:00	0
2018-04-19 01:00:00	0
2018-04-19 01:15:00	0
2018-04-19 01:30:00	0
2018-04-19 01:45:00	0
2018-04-19 02:00:00	0
2018-04-19 02:15:00	0
2018-04-19 02:30:00	0
2018-04-19 02:45:00	0
2018-04-19 03:00:00	0
2018-04-19 03:15:00	0
2018-04-19 03:30:00	0
2018-04-19 03:45:00	0
2018-04-19 04:00:00	0
2018-04-19 04:15:00	0
2018-04-19 04:30:00	0
2018-04-19 04:45:00	0
2018-04-19 05:00:00	0
2018-04-19 05:15:00	0
2018-04-19 05:30:00	0
2018-04-19 05:45:00	0
2018-04-19 06:00:00	0
2018-04-19 06:15:00	0
2018-04-19 06:30:00	0
2018-04-19 06:45:00	0
2018-04-19 07:00:00	0
2018-04-19 07:15:00	3395143
2018-04-19 07:30:00	6790029
2018-04-19 07:45:00	1358004
2018-04-19 08:00:00	2716008
2018-04-19 08:15:00	3904261
2018-04-19 08:30:00	4413513
2018-04-19 08:45:00	5432016
2018-04-19 09:00:00	6450519
2018-04-19 09:15:00	7808523
2018-04-19 09:30:00	8487525
2018-04-19 09:45:00	9845529
2018-04-19 10:00:00	1069428
2018-04-19 10:15:00	1188253
2018-04-19 10:30:00	1256154
2018-04-19 10:45:00	1324054
2018-04-19 11:00:00	1459854
2018-04-19 11:15:00	1493804
2018-04-19 11:30:00	1595655
2018-04-19 11:45:00	1663525
2018-04-19 12:00:00	1731425
2018-04-19 12:15:00	173142
2018-04-19 12:30:00	1799284
2018-04-19 12:45:00	183329
2018-04-19 13:00:00	1867194
2018-04-19 13:15:00	1867134
2018-04-19 13:30:00	186715
2018-04-19 13:45:00	1867081
2018-04-19 14:00:00	1867079
2018-04-19 14:15:00	1867014
2018-04-19 14:30:00	1866986
2018-04-19 14:45:00	1799094
2018-04-19 15:00:00	1799076
2018-04-19 15:15:00	1731162
2018-04-19 15:30:00	1731168
2018-04-19 15:45:00	1663297
2018-04-19 16:00:00	1595397
2018-04-19 16:15:00	1527543
2018-04-19 16:30:00	1459617
2018-04-19 16:45:00	1357796
2018-04-19 17:00:00	1255991
2018-04-19 17:15:00	1188061
2018-04-19 17:30:00	1052278
2018-04-19 17:45:00	9843998
2018-04-19 18:00:00	8825669
2018-04-19 18:15:00	7807265
2018-04-19 18:30:00	6449579
2018-04-19 18:45:00	5600837
2018-04-19 19:00:00	4412775
2018-04-19 19:15:00	3733898
2018-04-19 19:30:00	2715555
2018-04-19 19:45:00	2036665
2018-04-19 20:00:00	1018375
2018-04-19 20:15:00	6789227
2018-04-19 20:30:00	0
2018-04-19 20:45:00	0
2018-04-19 21:00:00	0
2018-04-19 21:15:00	0
2018-04-19 21:30:00	0
2018-04-19 21:45:00	0
2018-04-19 22:00:00	0
2018-04-19 22:15:00	0
2018-04-19 22:30:00	0
2018-04-19 22:45:00	0
2018-04-19 23:00:00	0
2018-04-19 23:15:00	0
2018-04-19 23:30:00	0
2018-04-19 23:45:00	0
2018-04-20	0
2018-04-20 00:15:00	0
2018-04-20 00:30:00	0
2018-04-20 00:45:00	0
2018-04-20 01:00:00	0
2018-04-20 01:15:00	0
2018-04-20 01:30:00	0
2018-04-20 01:45:00	0
2018-04-20 02:00:00	0
2018-04-20 02:15:00	0
2018-04-20 02:30:00	0
2018-04-20 02:45:00	0
2018-04-20 03:00:00	0
2018-04-20 03:15:00	0
2018-04-20 03:30:00	0
2018-04-20 03:45:00	0
2018-04-20 04:00:00	0
2018-04-20 04:15:00	0
2018-04-20 04:30:00	0
2018-04-20 04:45:00	0
2018-04-20 05:00:00	0
2018-04-20 05:15:00	0
2018-04-20 05:30:00	0
2018-04-20 05:45:00	0
2018-04-20 06:00:00	0
2018-04-20 06:15:00	0
2018-04-20 06:30:00	0
2018-04-20 06:45:00	0
2018-04-20 07:00:00	1697505
2018-04-20 07:15:00	5092604
2018-04-20 07:30:00	1018523
2018-04-20 07:45:00	1697514
2018-04-20 08:00:00	288577
2018-04-20 08:15:00	3055516
2018-04-20 08:30:00	2885758
2018-04-20 08:45:00	6111018
2018-04-20 09:00:00	7808523
2018-04-20 09:15:00	7469022
2018-04-20 09:30:00	7808523
2018-04-20 09:45:00	7808523
2018-04-20 10:00:00	1052453
2018-04-20 10:15:00	1256154
2018-04-20 10:30:00	1290104
2018-04-20 10:45:00	1374979
2018-04-20 11:00:00	1459854
2018-04-20 11:15:00	1527754
2018-04-20 11:30:00	1595655
2018-04-20 11:45:00	1663549
2018-04-20 12:00:00	1714465
2018-04-20 12:15:00	1731453
2018-04-20 12:30:00	1799336
2018-04-20 12:45:00	1833266
2018-04-20 13:00:00	1867188
2018-04-20 13:15:00	1867163
2018-04-20 13:30:00	1867176
2018-04-20 13:45:00	1884044
2018-04-20 14:00:00	1884015
2018-04-20 14:15:00	1866993
2018-04-20 14:30:00	1867039
2018-04-20 14:45:00	1867009
2018-04-20 15:00:00	1799127
2018-04-20 15:15:00	1765158
2018-04-20 15:30:00	1731203
2018-04-20 15:45:00	1663319
2018-04-20 16:00:00	1595436
2018-04-20 16:15:00	1527516
2018-04-20 16:30:00	1459632
2018-04-20 16:45:00	1374769
2018-04-20 17:00:00	1272922
2018-04-20 17:15:00	1188053
2018-04-20 17:30:00	1120175
2018-04-20 17:45:00	9844049
2018-04-20 18:00:00	8995353
2018-04-20 18:15:00	7807325
2018-04-20 18:30:00	6449572
2018-04-20 18:45:00	5770712
2018-04-20 19:00:00	441284
2018-04-20 19:15:00	39036
2018-04-20 19:30:00	2715548
2018-04-20 19:45:00	2036788
2018-04-20 20:00:00	1188079
2018-04-20 20:15:00	6789117
2018-04-20 20:30:00	0
2018-04-20 20:45:00	0
2018-04-20 21:00:00	0
2018-04-20 21:15:00	0
2018-04-20 21:30:00	0
2018-04-20 21:45:00	0
2018-04-20 22:00:00	0
2018-04-20 22:15:00	0
2018-04-20 22:30:00	0
2018-04-20 22:45:00	0
2018-04-20 23:00:00	0
2018-04-20 23:15:00	0
2018-04-20 23:30:00	0
2018-04-20 23:45:00	0
2018-04-21	0
2018-04-21 00:15:00	0
2018-04-21 00:30:00	0
2018-04-21 00:45:00	0
2018-04-21 01:00:00	0
2018-04-21 01:15:00	0
2018-04-21 01:30:00	0
2018-04-21 01:45:00	0
2018-04-21 02:00:00	0
2018-04-21 02:15:00	0
2018-04-21 02:30:00	0
2018-04-21 02:45:00	0
2018-04-21 03:00:00	0
2018-04-21 03:15:00	0
2018-04-21 03:30:00	0
2018-04-21 03:45:00	0
2018-04-21 04:00:00	0
2018-04-21 04:15:00	0
2018-04-21 04:30:00	0
2018-04-21 04:45:00	0
2018-04-21 05:00:00	0
2018-04-21 05:15:00	0
2018-04-21 05:30:00	0
2018-04-21 05:45:00	0
2018-04-21 06:00:00	0
2018-04-21 06:15:00	0
2018-04-21 06:30:00	0
2018-04-21 06:45:00	0
2018-04-21 07:00:00	3395009
2018-04-21 07:15:00	3395033
2018-04-21 07:30:00	1018512
2018-04-21 07:45:00	1188286
2018-04-21 08:00:00	322526
2018-04-21 08:15:00	4074012
2018-04-21 08:30:00	4922764
2018-04-21 08:45:00	5941267
2018-04-21 09:00:00	7129521
2018-04-21 09:15:00	8317775
2018-04-21 09:30:00	9166527
2018-04-21 09:45:00	1052453
2018-04-21 10:00:00	1120353
2018-04-21 10:15:00	1239179
2018-04-21 10:30:00	1324054
2018-04-21 10:45:00	1391954
2018-04-21 11:00:00	1459854
2018-04-21 11:15:00	1561703
2018-04-21 11:30:00	1595654
2018-04-21 11:45:00	1680515
2018-04-21 12:00:00	173145
2018-04-21 12:15:00	1799321
2018-04-21 12:30:00	1833245
2018-04-21 12:45:00	1867208
2018-04-21 13:00:00	1884022
2018-04-21 13:15:00	1935045
2018-04-21 13:30:00	1935018
2018-04-21 13:45:00	1934911
2018-04-21 14:00:00	193488
2018-04-21 14:15:00	193488
2018-04-21 14:30:00	186701
2018-04-21 14:45:00	1866982
2018-04-21 15:00:00	1867004
2018-04-21 15:15:00	1799093
2018-04-21 15:30:00	1731205
2018-04-21 15:45:00	1697222
2018-04-21 16:00:00	1629352
2018-04-21 16:15:00	1595412
2018-04-21 16:30:00	1493551
2018-04-21 16:45:00	1391718
2018-04-21 17:00:00	1323856
2018-04-21 17:15:00	1239055
2018-04-21 17:30:00	1120175
2018-04-21 17:45:00	1052318
2018-04-21 18:00:00	9165253
2018-04-21 18:15:00	8316364
2018-04-21 18:30:00	7128367
2018-04-21 18:45:00	5770567
2018-04-21 19:00:00	5091687
2018-04-21 19:15:00	4073343
2018-04-21 19:30:00	3224744
2018-04-21 19:45:00	2036672
2018-04-21 20:00:00	1357796
2018-04-21 20:15:00	6788949
2018-04-21 20:30:00	0
2018-04-21 20:45:00	0
2018-04-21 21:00:00	0
2018-04-21 21:15:00	0
2018-04-21 21:30:00	0
2018-04-21 21:45:00	0
2018-04-21 22:00:00	0
2018-04-21 22:15:00	0
2018-04-21 22:30:00	0
2018-04-21 22:45:00	0
2018-04-21 23:00:00	0
2018-04-21 23:15:00	0
2018-04-21 23:30:00	0
2018-04-21 23:45:00	0
2018-04-22	0
2018-04-22 00:15:00	0
2018-04-22 00:30:00	0
2018-04-22 00:45:00	0
2018-04-22 01:00:00	0
2018-04-22 01:15:00	0
2018-04-22 01:30:00	0
2018-04-22 01:45:00	0
2018-04-22 02:00:00	0
2018-04-22 02:15:00	0
2018-04-22 02:30:00	0
2018-04-22 02:45:00	0
2018-04-22 03:00:00	0
2018-04-22 03:15:00	0
2018-04-22 03:30:00	0
2018-04-22 03:45:00	0
2018-04-22 04:00:00	0
2018-04-22 04:15:00	0
2018-04-22 04:30:00	0
2018-04-22 04:45:00	0
2018-04-22 05:00:00	0
2018-04-22 05:15:00	0
2018-04-22 05:30:00	0
2018-04-22 05:45:00	0
2018-04-22 06:00:00	0
2018-04-22 06:15:00	0
2018-04-22 06:30:00	0
2018-04-22 06:45:00	1697504
2018-04-22 07:00:00	3395009
2018-04-22 07:15:00	3395009
2018-04-22 07:30:00	1188253
2018-04-22 07:45:00	1358003
2018-04-22 08:00:00	3055508
2018-04-22 08:15:00	407401
2018-04-22 08:30:00	4583262
2018-04-22 08:45:00	5941265
2018-04-22 09:00:00	7129519
2018-04-22 09:15:00	8148021
2018-04-22 09:30:00	9506024
2018-04-22 09:45:00	1052453
2018-04-22 10:00:00	1154303
2018-04-22 10:15:00	1273128
2018-04-22 10:30:00	1374979
2018-04-22 10:45:00	1459854
2018-04-22 11:00:00	1595654
2018-04-22 11:15:00	1612629
2018-04-22 11:30:00	1222203
2018-04-22 11:45:00	1358004
2018-04-22 12:00:00	1527754
2018-04-22 12:15:00	1799355
2018-04-22 12:30:00	1324053
2018-04-22 12:45:00	1120353
2018-04-22 13:00:00	1595654
2018-04-22 13:15:00	2274656
2018-04-22 13:30:00	2104906
2018-04-22 13:45:00	195213
2018-04-22 14:00:00	1239178
2018-04-22 14:15:00	1799355
2018-04-22 14:30:00	1799355
2018-04-22 14:45:00	1935155
2018-04-22 15:00:00	1358004
2018-04-22 15:15:00	9845526
2018-04-22 15:30:00	1018503
2018-04-22 15:45:00	1527754
2018-04-22 16:00:00	185028
2018-04-22 16:15:00	139194
2018-04-22 16:30:00	1120353
2018-04-22 16:45:00	9166524
2018-04-22 17:00:00	9166524
2018-04-22 17:15:00	1120353
2018-04-22 17:30:00	1188243
2018-04-22 17:45:00	7129516
2018-04-22 18:00:00	4413498
2018-04-22 18:15:00	6450514
2018-04-22 18:30:00	3394995
2018-04-22 18:45:00	2716007
2018-04-22 19:00:00	2885757
2018-04-22 19:15:00	373451
2018-04-22 19:30:00	3225258
2018-04-22 19:45:00	2376506
2018-04-22 20:00:00	1358003
2018-04-22 20:15:00	6790017
2018-04-22 20:30:00	0
2018-04-22 20:45:00	0
2018-04-22 21:00:00	0
2018-04-22 21:15:00	0
2018-04-22 21:30:00	0
2018-04-22 21:45:00	0
2018-04-22 22:00:00	0
2018-04-22 22:15:00	0
2018-04-22 22:30:00	0
2018-04-22 22:45:00	0
2018-04-22 23:00:00	0
2018-04-22 23:15:00	0
2018-04-22 23:30:00	0
2018-04-22 23:45:00	0
2018-04-23	0
2018-04-23 00:15:00	0
2018-04-23 00:30:00	0
2018-04-23 00:45:00	0
2018-04-23 01:00:00	0
2018-04-23 01:15:00	0
2018-04-23 01:30:00	0
2018-04-23 01:45:00	0
2018-04-23 02:00:00	0
2018-04-23 02:15:00	0
2018-04-23 02:30:00	0
2018-04-23 02:45:00	0
2018-04-23 03:00:00	0
2018-04-23 03:15:00	0
2018-04-23 03:30:00	0
2018-04-23 03:45:00	0
2018-04-23 04:00:00	0
2018-04-23 04:15:00	0
2018-04-23 04:30:00	0
2018-04-23 04:45:00	0
2018-04-23 05:00:00	0
2018-04-23 05:15:00	0
2018-04-23 05:30:00	0
2018-04-23 05:45:00	0
2018-04-23 06:00:00	0
2018-04-23 06:15:00	0
2018-04-23 06:30:00	0
2018-04-23 06:45:00	0
2018-04-23 07:00:00	3395009
2018-04-23 07:15:00	6790017
2018-04-23 07:30:00	1018503
2018-04-23 07:45:00	1527754
2018-04-23 08:00:00	3055508
2018-04-23 08:15:00	4243761
2018-04-23 08:30:00	407401
2018-04-23 08:45:00	5432014
2018-04-23 09:00:00	6450517
2018-04-23 09:15:00	8148021
2018-04-23 09:30:00	5771515

## Sheet: Nutrient
Day	Nutrient	Mesocosm	Treatment	Concentration (µmol L)
0	PO4	C1	C	79
1	PO4	C1	C	104
2	PO4	C1	C	998
3	PO4	C1	C	1013
4	PO4	C1	C	807
5	PO4	C1	C	711
6	PO4	C1	C	586
7	PO4	C1	C	353
8	PO4	C1	C	469
9	PO4	C1	C	376
10	PO4	C1	C	343
11	PO4	C1	C	367
12	PO4	C1	C	31
13	PO4	C1	C	391
14	PO4	C1	C	665
15	PO4	C1	C	675
16	PO4	C1	C	411
17	PO4	C1	C	333
18	PO4	C1	C	245
0	NO2+NO3	C1	C	1732
1	NO2+NO3	C1	C	1384
2	NO2+NO3	C1	C	1418
3	NO2+NO3	C1	C	1188
4	NO2+NO3	C1	C	1282
5	NO2+NO3	C1	C	1506
6	NO2+NO3	C1	C	1364
7	NO2+NO3	C1	C	1345
8	NO2+NO3	C1	C	1087
9	NO2+NO3	C1	C	613
10	NO2+NO3	C1	C	39
11	NO2+NO3	C1	C	142
12	NO2+NO3	C1	C	149
13	NO2+NO3	C1	C	36
14	NO2+NO3	C1	C	219
15	NO2+NO3	C1	C	97
16	NO2+NO3	C1	C	145
17	NO2+NO3	C1	C	3
18	NO2+NO3	C1	C	205
0	NO2	C1	C	575
1	NO2	C1	C	707
2	NO2	C1	C	77
3	NO2	C1	C	669
4	NO2	C1	C	691
5	NO2	C1	C	842
6	NO2	C1	C	815
7	NO2	C1	C	84
8	NO2	C1	C	947
9	NO2	C1	C	737
10	NO2	C1	C	768
11	NO2	C1	C	712
12	NO2	C1	C	617
13	NO2	C1	C	286
14	NO2	C1	C	6
15	NO2	C1	C	6
16	NO2	C1	C	6
17	NO2	C1	C	6
18	NO2	C1	C	67
0	NO3	C1	C	16745
1	NO3	C1	C	13133
2	NO3	C1	C	1341
3	NO3	C1	C	11211
4	NO3	C1	C	12129
5	NO3	C1	C	14218
6	NO3	C1	C	12825
7	NO3	C1	C	1261
8	NO3	C1	C	9923
9	NO3	C1	C	5393
10	NO3	C1	C	3132
11	NO3	C1	C	708
12	NO3	C1	C	873
13	NO3	C1	C	74
14	NO3	C1	C	213
15	NO3	C1	C	91
16	NO3	C1	C	139
17	NO3	C1	C	24
18	NO3	C1	C	1983
1	NH4	C1	C	735134782
2	NH4	C1	C	437845972
3	NH4	C1	C	1221737161
4	NH4	C1	C	1233861595
5	NH4	C1	C	579907222
6	NH4	C1	C	955157077
7	NH4	C1	C	301151736
8	NH4	C1	C	11828936
9	NH4	C1	C	267345241
10	NH4	C1	C	71546248
11	NH4	C1	C	354353768
12	NH4	C1	C	210866477
13	NH4	C1	C	155363322
14	NH4	C1	C	202227147
15	NH4	C1	C	292791884
16	NH4	C1	C	279838166
17	NH4	C1	C	335627995
18	NH4	C1	C	234990907
0	SIO2	C1	C	2931
1	SIO2	C1	C	3019
2	SIO2	C1	C	5141
3	SIO2	C1	C	4825
4	SIO2	C1	C	2327
5	SIO2	C1	C	3451
6	SIO2	C1	C	2021
7	SIO2	C1	C	2331
8	SIO2	C1	C	3173
9	SIO2	C1	C	3865
10	SIO2	C1	C	3346
11	SIO2	C1	C	3193
12	SIO2	C1	C	3218
13	SIO2	C1	C	3154
14	SIO2	C1	C	3564
15	SIO2	C1	C	3399
16	SIO2	C1	C	3272
17	SIO2	C1	C	3081
18	SIO2	C1	C	2949
0	N	C1	C
1	N	C1	C	2119134782
2	N	C1	C	1855845972
3	N	C1	C	2409737161
4	N	C1	C	2515861595
5	N	C1	C	2085907222
6	N	C1	C	2319157077
7	N	C1	C	1646151736
8	N	C1	C	120528936
9	N	C1	C	880345241
10	N	C1	C	461546248
11	N	C1	C	496353768
12	N	C1	C	359866477
13	N	C1	C	191363322
14	N	C1	C	421227147
15	N	C1	C	389791884
16	N	C1	C	424838166
17	N	C1	C	365627995
18	N	C1	C	439990907
0	N:P	C1	C
1	N:P	C1	C	2037629598
2	N:P	C1	C	1859565102
3	N:P	C1	C	2378812597
4	N:P	C1	C	3117548445
5	N:P	C1	C	2933765432
6	N:P	C1	C	3957605933
7	N:P	C1	C	4663319365
8	N:P	C1	C	2569913348
9	N:P	C1	C	2341343726
10	N:P	C1	C	1345615883
11	N:P	C1	C	1352462583
12	N:P	C1	C	1160859603
13	N:P	C1	C	489420261
14	N:P	C1	C	633424281
15	N:P	C1	C	577469458
16	N:P	C1	C	1033669504
17	N:P	C1	C	1097981967
18	N:P	C1	C	1795881253
0	PO4	C2	C	855
1	PO4	C2	C	1044
2	PO4	C2	C	94
3	PO4	C2	C	853
4	PO4	C2	C	828
5	PO4	C2	C	775
6	PO4	C2	C	531
7	PO4	C2	C	481
8	PO4	C2	C	352
9	PO4	C2	C	42
10	PO4	C2	C	432
11	PO4	C2	C	39
12	PO4	C2	C	405
13	PO4	C2	C	432
14	PO4	C2	C	489
15	PO4	C2	C	583
16	PO4	C2	C	643
17	PO4	C2	C	254
18	PO4	C2	C	112
0	NO2+NO3	C2	C	1513
1	NO2+NO3	C2	C	1563
2	NO2+NO3	C2	C	1144
3	NO2+NO3	C2	C	1376
4	NO2+NO3	C2	C	1651
5	NO2+NO3	C2	C	1428
6	NO2+NO3	C2	C	1504
7	NO2+NO3	C2	C	1455
8	NO2+NO3	C2	C	109
9	NO2+NO3	C2	C	703
10	NO2+NO3	C2	C	246
11	NO2+NO3	C2	C	122
12	NO2+NO3	C2	C	32
13	NO2+NO3	C2	C	3
14	NO2+NO3	C2	C	278
15	NO2+NO3	C2	C	176
16	NO2+NO3	C2	C	149
17	NO2+NO3	C2	C	178
18	NO2+NO3	C2	C	178
0	NO2	C2	C	689
1	NO2	C2	C	773
2	NO2	C2	C	555
3	NO2	C2	C	787
4	NO2	C2	C	787
5	NO2	C2	C	834
6	NO2	C2	C	864
7	NO2	C2	C	889
8	NO2	C2	C	865
9	NO2	C2	C	676
10	NO2	C2	C	688
11	NO2	C2	C	382
12	NO2	C2	C	127
13	NO2	C2	C	73
14	NO2	C2	C	6
15	NO2	C2	C	6
16	NO2	C2	C	6
17	NO2	C2	C	6
18	NO2	C2	C	6
0	NO3	C2	C	14441
1	NO3	C2	C	14857
2	NO3	C2	C	10885
3	NO3	C2	C	12973
4	NO3	C2	C	15723
5	NO3	C2	C	13446
6	NO3	C2	C	14176
7	NO3	C2	C	13661
8	NO3	C2	C	10035
9	NO3	C2	C	6354
10	NO3	C2	C	1772
11	NO3	C2	C	838
12	NO3	C2	C	193
13	NO3	C2	C	227
14	NO3	C2	C	272
15	NO3	C2	C	17
16	NO3	C2	C	143
17	NO3	C2	C	172
18	NO3	C2	C	172
1	NH4	C2	C	1062746976
2	NH4	C2	C	528803822
3	NH4	C2	C	808539843
4	NH4	C2	C	1227827014
5	NH4	C2	C	759852406
6	NH4	C2	C	1253719872
7	NH4	C2	C	436520938
8	NH4	C2	C	198177372
9	NH4	C2	C	317293918
10	NH4	C2	C	146977108
11	NH4	C2	C	171622321
12	NH4	C2	C	257342943
13	NH4	C2	C	220291086
14	NH4	C2	C	255528104
15	NH4	C2	C	339453489
16	NH4	C2	C	211834392
17	NH4	C2	C	215527684
18	NH4	C2	C	190277371
0	SIO2	C2	C	4409
1	SIO2	C2	C	3591
2	SIO2	C2	C	4886
3	SIO2	C2	C	5227
4	SIO2	C2	C	2604
5	SIO2	C2	C	2282
6	SIO2	C2	C	2059
7	SIO2	C2	C	269
8	SIO2	C2	C	297
9	SIO2	C2	C	3968
10	SIO2	C2	C	3459
11	SIO2	C2	C	3167
12	SIO2	C2	C	3543
13	SIO2	C2	C	3075
14	SIO2	C2	C	3446
15	SIO2	C2	C	3263
16	SIO2	C2	C	2853
17	SIO2	C2	C	3097
18	SIO2	C2	C	2042
0	N	C2	C
1	N	C2	C	2625746976
2	N	C2	C	1672803822
3	N	C2	C	2184539843
4	N	C2	C	2878827014
5	N	C2	C	2187852406
6	N	C2	C	2757719872
7	N	C2	C	1891520938
8	N	C2	C	1288177372
9	N	C2	C	1020293918
10	N	C2	C	392977108
11	N	C2	C	293622321
12	N	C2	C	289342943
13	N	C2	C	250291086
14	N	C2	C	533528104
15	N	C2	C	515453489
16	N	C2	C	360834392
17	N	C2	C	393527684
18	N	C2	C	368277371
0	N:P	C2	C
1	N:P	C2	C	251508331
2	N:P	C2	C	1779578534
3	N:P	C2	C	2561008022
4	N:P	C2	C	347684422
5	N:P	C2	C	2823035363
6	N:P	C2	C	5193446087
7	N:P	C2	C	3932475963
8	N:P	C2	C	3659594807
9	N:P	C2	C	2429271233
10	N:P	C2	C	909669231
11	N:P	C2	C	752877746
12	N:P	C2	C	71442702
13	N:P	C2	C	579377514
14	N:P	C2	C	1091059517
15	N:P	C2	C	884139775
16	N:P	C2	C	561173238
17	N:P	C2	C	1549321591
18	N:P	C2	C	3288190813
0	PO4	T1	T	918
1	PO4	T1	T	1025
2	PO4	T1	T	96
3	PO4	T1	T	654
4	PO4	T1	T	564
5	PO4	T1	T	484
6	PO4	T1	T	591
7	PO4	T1	T	198
8	PO4	T1	T	176
9	PO4	T1	T	318
10	PO4	T1	T	398
11	PO4	T1	T	327
12	PO4	T1	T	348
13	PO4	T1	T	365
14	PO4	T1	T	369
15	PO4	T1	T	467
16	PO4	T1	T	729
17	PO4	T1	T	673
18	PO4	T1	T	564
0	NO2+NO3	T1	T	459
1	NO2+NO3	T1	T	1864
2	NO2+NO3	T1	T	1511
3	NO2+NO3	T1	T	1569
4	NO2+NO3	T1	T	1436
5	NO2+NO3	T1	T	1539
6	NO2+NO3	T1	T	1613
7	NO2+NO3	T1	T	174
8	NO2+NO3	T1	T	1521
9	NO2+NO3	T1	T	1772
10	NO2+NO3	T1	T	1817
11	NO2+NO3	T1	T	1856
12	NO2+NO3	T1	T	1896
13	NO2+NO3	T1	T	1863
14	NO2+NO3	T1	T	2453
15	NO2+NO3	T1	T	2547
16	NO2+NO3	T1	T	1535
17	NO2+NO3	T1	T	2338
18	NO2+NO3	T1	T	2034
0	NO2	T1	T	546
1	NO2	T1	T	834
2	NO2	T1	T	73
3	NO2	T1	T	793
4	NO2	T1	T	63
5	NO2	T1	T	862
6	NO2	T1	T	596
7	NO2	T1	T	96
8	NO2	T1	T	963
9	NO2	T1	T	955
10	NO2	T1	T	1089
11	NO2	T1	T	1197
12	NO2	T1	T	1141
13	NO2	T1	T	116
14	NO2	T1	T	965
15	NO2	T1	T	975
16	NO2	T1	T	984
17	NO2	T1	T	75
18	NO2	T1	T	138
0	NO3	T1	T	4044
1	NO3	T1	T	17806
2	NO3	T1	T	1438
3	NO3	T1	T	14897
4	NO3	T1	T	1373
5	NO3	T1	T	14528
6	NO3	T1	T	15534
7	NO3	T1	T	1644
8	NO3	T1	T	14247
9	NO3	T1	T	16765
10	NO3	T1	T	17081
11	NO3	T1	T	17363
12	NO3	T1	T	17819
13	NO3	T1	T	1747
14	NO3	T1	T	23565
15	NO3	T1	T	24495
16	NO3	T1	T	14366
17	NO3	T1	T	2263
18	NO3	T1	T	1896
1	NH4	T1	T	1002802376
2	NH4	T1	T	504654649
3	NH4	T1	T	601188365
4	NH4	T1	T	849789803
5	NH4	T1	T	34759423
6	NH4	T1	T	1574612585
7	NH4	T1	T	51197933
8	NH4	T1	T	410664071
9	NH4	T1	T	514130766
10	NH4	T1	T	540748099
11	NH4	T1	T	398060527
12	NH4	T1	T	334779228
13	NH4	T1	T	277174644
14	NH4	T1	T	319460868
15	NH4	T1	T	23457376
16	NH4	T1	T	199121197
17	NH4	T1	T	414579387
18	NH4	T1	T	336482387
0	SIO2	T1	T	5605
1	SIO2	T1	T	3667
2	SIO2	T1	T	488
3	SIO2	T1	T	5612
4	SIO2	T1	T	2623
5	SIO2	T1	T	93
6	SIO2	T1	T	2785
7	SIO2	T1	T	3109
8	SIO2	T1	T	3671
9	SIO2	T1	T	4095
10	SIO2	T1	T	3723
11	SIO2	T1	T	3924
12	SIO2	T1	T	4176
13	SIO2	T1	T	4365
14	SIO2	T1	T	5205
15	SIO2	T1	T	4722
16	SIO2	T1	T	3247
17	SIO2	T1	T	3268
18	SIO2	T1	T	2096
0	N	T1	T
1	N	T1	T	2866802376
2	N	T1	T	2015654649
3	N	T1	T	2170188365
4	N	T1	T	2285789803
5	N	T1	T	188659423
6	N	T1	T	3187612585
7	N	T1	T	225197933
8	N	T1	T	1931664071
9	N	T1	T	2286130766
10	N	T1	T	2357748099
11	N	T1	T	2254060527
12	N	T1	T	2230779228
13	N	T1	T	2140174644
14	N	T1	T	2772460868
15	N	T1	T	278157376
16	N	T1	T	1734121197
17	N	T1	T	2752579387
18	N	T1	T	2370482387
0	N:P	T1	T
1	N:P	T1	T	2796880367
2	N:P	T1	T	2099640259
3	N:P	T1	T	3318330833
4	N:P	T1	T	40528188
5	N:P	T1	T	3897921963
6	N:P	T1	T	5393591514
7	N:P	T1	T	1137363298
8	N:P	T1	T	1097536404
9	N:P	T1	T	7189090459
10	N:P	T1	T	5923990198
11	N:P	T1	T	6893151459
12	N:P	T1	T	6410285138
13	N:P	T1	T	5863492175
14	N:P	T1	T	7513444087
15	N:P	T1	T	5956260728
16	N:P	T1	T	2378767074
17	N:P	T1	T	4090013948
18	N:P	T1	T	4202982956
0	PO4	T2	T	77
1	PO4	T2	T	1035
2	PO4	T2	T	936
3	PO4	T2	T	751
4	PO4	T2	T	612
5	PO4	T2	T	383
6	PO4	T2	T	366
7	PO4	T2	T	267
8	PO4	T2	T	143
9	PO4	T2	T	386
10	PO4	T2	T	383
11	PO4	T2	T	371
12	PO4	T2	T	375
13	PO4	T2	T	225
14	PO4	T2	T	322
15	PO4	T2	T	409
16	PO4	T2	T	514
17	PO4	T2	T	611
18	PO4	T2	T	61
0	NO2+NO3	T2	T	884
1	NO2+NO3	T2	T	1498
2	NO2+NO3	T2	T	1482
3	NO2+NO3	T2	T	1133
4	NO2+NO3	T2	T	1452
5	NO2+NO3	T2	T	1613
6	NO2+NO3	T2	T	1524
7	NO2+NO3	T2	T	1649
8	NO2+NO3	T2	T	1579
9	NO2+NO3	T2	T	169
10	NO2+NO3	T2	T	1784
11	NO2+NO3	T2	T	1892
12	NO2+NO3	T2	T	1956
13	NO2+NO3	T2	T	1922
14	NO2+NO3	T2	T	2169
15	NO2+NO3	T2	T	238
16	NO2+NO3	T2	T	1236
17	NO2+NO3	T2	T	166
18	NO2+NO3	T2	T	845
0	NO2	T2	T	475
1	NO2	T2	T	82
2	NO2	T2	T	822
3	NO2	T2	T	636
4	NO2	T2	T	829
5	NO2	T2	T	917
6	NO2	T2	T	866
7	NO2	T2	T	899
8	NO2	T2	T	1075
9	NO2	T2	T	962
10	NO2	T2	T	106
11	NO2	T2	T	1079
12	NO2	T2	T	1076
13	NO2	T2	T	1249
14	NO2	T2	T	96
15	NO2	T2	T	855
16	NO2	T2	T	758
17	NO2	T2	T	516
18	NO2	T2	T	1105
0	NO3	T2	T	8365
1	NO3	T2	T	1416
2	NO3	T2	T	13998
3	NO3	T2	T	10694
4	NO3	T2	T	13691
5	NO3	T2	T	15213
6	NO3	T2	T	14374
7	NO3	T2	T	15591
8	NO3	T2	T	14715
9	NO3	T2	T	15938
10	NO3	T2	T	1678
11	NO3	T2	T	17841
12	NO3	T2	T	18484
13	NO3	T2	T	17971
14	NO3	T2	T	2073
15	NO3	T2	T	22945
16	NO3	T2	T	11602
17	NO3	T2	T	16084
18	NO3	T2	T	7345
1	NH4	T2	T	1094908571
2	NH4	T2	T	475636694
3	NH4	T2	T	527168879
4	NH4	T2	T	909346232
5	NH4	T2	T	427241109
6	NH4	T2	T	1431498807
7	NH4	T2	T	43248168
8	NH4	T2	T	349591517
9	NH4	T2	T	513690215
10	NH4	T2	T	21977173
11	NH4	T2	T	179691086
12	NH4	T2	T	248990415
13	NH4	T2	T	204140935
14	NH4	T2	T	243256785
15	NH4	T2	T	330641406
16	NH4	T2	T	253287393
17	NH4	T2	T	456924084
18	NH4	T2	T	191914458
0	SIO2	T2	T	3459
1	SIO2	T2	T	3965
2	SIO2	T2	T	5273
3	SIO2	T2	T	1508
4	SIO2	T2	T	2941
5	SIO2	T2	T	1468
6	SIO2	T2	T	2475
7	SIO2	T2	T	3421
8	SIO2	T2	T	3858
9	SIO2	T2	T	3896
10	SIO2	T2	T	4076
11	SIO2	T2	T	4981
12	SIO2	T2	T	5216
13	SIO2	T2	T	4534
14	SIO2	T2	T	4621
15	SIO2	T2	T	4729
16	SIO2	T2	T	3119
17	SIO2	T2	T	2209
18	SIO2	T2	T	968
0	N	T2	T
1	N	T2	T	2592908571
2	N	T2	T	1957636694
3	N	T2	T	1660168879
4	N	T2	T	2361346232
5	N	T2	T	2040241109
6	N	T2	T	2955498807
7	N	T2	T	208148168
8	N	T2	T	1928591517
9	N	T2	T	2203690215
10	N	T2	T	200377173
11	N	T2	T	2071691086
12	N	T2	T	2204990415
13	N	T2	T	2126140935
14	N	T2	T	2412256785
15	N	T2	T	2710641406
16	N	T2	T	1489287393
17	N	T2	T	2116924084
18	N	T2	T	1036914458
0	N:P	T2	T
1	N:P	T2	T	2505225672
2	N:P	T2	T	2091492194
3	N:P	T2	T	2210611024
4	N:P	T2	T	3858408876
5	N:P	T2	T	5327000285
6	N:P	T2	T	8075133352
7	N:P	T2	T	7795811536
8	N:P	T2	T	1348665397
9	N:P	T2	T	5709042008
10	N:P	T2	T	5231779974
11	N:P	T2	T	5584073008
12	N:P	T2	T	587997444
13	N:P	T2	T	9449515267
14	N:P	T2	T	7491480699
15	N:P	T2	T	66274851
16	N:P	T2	T	289744629
17	N:P	T2	T	3464687535
18	N:P	T2	T	1699859767
0	PO4	TZ1	TZ	967
1	PO4	TZ1	TZ	1037
2	PO4	TZ1	TZ	952
3	PO4	TZ1	TZ	764
4	PO4	TZ1	TZ	693
5	PO4	TZ1	TZ	643
6	PO4	TZ1	TZ	582
7	PO4	TZ1	TZ	324
8	PO4	TZ1	TZ	338
9	PO4	TZ1	TZ	414
10	PO4	TZ1	TZ	322
11	PO4	TZ1	TZ	235
12	PO4	TZ1	TZ	327
13	PO4	TZ1	TZ	342
14	PO4	TZ1	TZ	366
15	PO4	TZ1	TZ	183
16	PO4	TZ1	TZ	201
17	PO4	TZ1	TZ	147
18	PO4	TZ1	TZ	198
0	NO2+NO3	TZ1	TZ	1366
1	NO2+NO3	TZ1	TZ	1726
2	NO2+NO3	TZ1	TZ	161
3	NO2+NO3	TZ1	TZ	1453
4	NO2+NO3	TZ1	TZ	1811
5	NO2+NO3	TZ1	TZ	1801
6	NO2+NO3	TZ1	TZ	1768
7	NO2+NO3	TZ1	TZ	1805
8	NO2+NO3	TZ1	TZ	1353
9	NO2+NO3	TZ1	TZ	1059
10	NO2+NO3	TZ1	TZ	74
11	NO2+NO3	TZ1	TZ	1062
12	NO2+NO3	TZ1	TZ	174
13	NO2+NO3	TZ1	TZ	63
14	NO2+NO3	TZ1	TZ	391
15	NO2+NO3	TZ1	TZ	189
16	NO2+NO3	TZ1	TZ	3
17	NO2+NO3	TZ1	TZ	62
18	NO2+NO3	TZ1	TZ	3
0	NO2	TZ1	TZ	672
1	NO2	TZ1	TZ	785
2	NO2	TZ1	TZ	783
3	NO2	TZ1	TZ	83
4	NO2	TZ1	TZ	906
5	NO2	TZ1	TZ	995
6	NO2	TZ1	TZ	1019
7	NO2	TZ1	TZ	1148
8	NO2	TZ1	TZ	1056
9	NO2	TZ1	TZ	1061
10	NO2	TZ1	TZ	997
11	NO2	TZ1	TZ	1012
12	NO2	TZ1	TZ	537
13	NO2	TZ1	TZ	316
14	NO2	TZ1	TZ	6
15	NO2	TZ1	TZ	6
16	NO2	TZ1	TZ	6
17	NO2	TZ1	TZ	6
18	NO2	TZ1	TZ	65
0	NO3	TZ1	TZ	12988
1	NO3	TZ1	TZ	16475
2	NO3	TZ1	TZ	15317
3	NO3	TZ1	TZ	137
4	NO3	TZ1	TZ	17204
5	NO3	TZ1	TZ	17015
6	NO3	TZ1	TZ	16661
7	NO3	TZ1	TZ	16902
8	NO3	TZ1	TZ	12474
9	NO3	TZ1	TZ	9529
10	NO3	TZ1	TZ	6403
11	NO3	TZ1	TZ	9608
12	NO3	TZ1	TZ	1203
13	NO3	TZ1	TZ	314
14	NO3	TZ1	TZ	385
15	NO3	TZ1	TZ	183
16	NO3	TZ1	TZ	24
17	NO3	TZ1	TZ	56
18	NO3	TZ1	TZ	235
1	NH4	TZ1	TZ	451542041
2	NH4	TZ1	TZ	559309485
3	NH4	TZ1	TZ	456952091
4	NH4	TZ1	TZ	456952091
5	NH4	TZ1	TZ	571588995
6	NH4	TZ1	TZ	1895086564
7	NH4	TZ1	TZ	289480519
8	NH4	TZ1	TZ	146917566
9	NH4	TZ1	TZ	398463099
10	NH4	TZ1	TZ	109580247
11	NH4	TZ1	TZ	196787149
12	NH4	TZ1	TZ	332794742
13	NH4	TZ1	TZ	206604586
14	NH4	TZ1	TZ	27572928
15	NH4	TZ1	TZ	35819301
16	NH4	TZ1	TZ	460557568
17	NH4	TZ1	TZ	528787292
18	NH4	TZ1	TZ	244724316
0	SIO2	TZ1	TZ	3452
1	SIO2	TZ1	TZ	5299
2	SIO2	TZ1	TZ	5451
3	SIO2	TZ1	TZ	2386
4	SIO2	TZ1	TZ	3455
5	SIO2	TZ1	TZ	2156
6	SIO2	TZ1	TZ	2167
7	SIO2	TZ1	TZ	2992
8	SIO2	TZ1	TZ	3592
9	SIO2	TZ1	TZ	3501
10	SIO2	TZ1	TZ	3483
11	SIO2	TZ1	TZ	2582
12	SIO2	TZ1	TZ	4003
13	SIO2	TZ1	TZ	3048
14	SIO2	TZ1	TZ	244
15	SIO2	TZ1	TZ	1511
16	SIO2	TZ1	TZ	891
17	SIO2	TZ1	TZ	856
18	SIO2	TZ1	TZ	238
0	N	TZ1	TZ
1	N	TZ1	TZ	2177542041
2	N	TZ1	TZ	2169309485
3	N	TZ1	TZ	1909952091
4	N	TZ1	TZ	2267952091
5	N	TZ1	TZ	2372588995
6	N	TZ1	TZ	3663086564
7	N	TZ1	TZ	2094480519
8	N	TZ1	TZ	1499917566
9	N	TZ1	TZ	1457463099
10	N	TZ1	TZ	849580247
11	N	TZ1	TZ	1258787149
12	N	TZ1	TZ	506794742
13	N	TZ1	TZ	269604586
14	N	TZ1	TZ	66672928
15	N	TZ1	TZ	54719301
16	N	TZ1	TZ	490557568
17	N	TZ1	TZ	590787292
18	N	TZ1	TZ	274724316
0	N:P	TZ1	TZ
1	N:P	TZ1	TZ	2099847677
2	N:P	TZ1	TZ	2278686434
3	N:P	TZ1	TZ	2499937292
4	N:P	TZ1	TZ	327265814
5	N:P	TZ1	TZ	368987402
6	N:P	TZ1	TZ	6293963168
7	N:P	TZ1	TZ	6464446046
8	N:P	TZ1	TZ	4437625935
9	N:P	TZ1	TZ	3520442268
10	N:P	TZ1	TZ	2638447972
11	N:P	TZ1	TZ	535654106
12	N:P	TZ1	TZ	1549831015
13	N:P	TZ1	TZ	788317503
14	N:P	TZ1	TZ	1821664699
15	N:P	TZ1	TZ	2990125738
16	N:P	TZ1	TZ	2440584915
17	N:P	TZ1	TZ	401896117
18	N:P	TZ1	TZ	1387496545
0	PO4	TZ2	TZ	1053
1	PO4	TZ2	TZ	1042
2	PO4	TZ2	TZ	891
3	PO4	TZ2	TZ	802
4	PO4	TZ2	TZ	651
5	PO4	TZ2	TZ	563
6	PO4	TZ2	TZ	336
7	PO4	TZ2	TZ	302
8	PO4	TZ2	TZ	321
9	PO4	TZ2	TZ	37
10	PO4	TZ2	TZ	356
11	PO4	TZ2	TZ	331
12	PO4	TZ2	TZ	291
13	PO4	TZ2	TZ	286
14	PO4	TZ2	TZ	32
15	PO4	TZ2	TZ	412
16	PO4	TZ2	TZ	517
17	PO4	TZ2	TZ	676
18	PO4	TZ2	TZ	565
0	NO2+NO3	TZ2	TZ	1503
1	NO2+NO3	TZ2	TZ	1474
2	NO2+NO3	TZ2	TZ	1483
3	NO2+NO3	TZ2	TZ	1545
4	NO2+NO3	TZ2	TZ	1644
5	NO2+NO3	TZ2	TZ	1605
6	NO2+NO3	TZ2	TZ	176
7	NO2+NO3	TZ2	TZ	213
8	NO2+NO3	TZ2	TZ	186
9	NO2+NO3	TZ2	TZ	1756
10	NO2+NO3	TZ2	TZ	1749
11	NO2+NO3	TZ2	TZ	1853
12	NO2+NO3	TZ2	TZ	2099
13	NO2+NO3	TZ2	TZ	2052
14	NO2+NO3	TZ2	TZ	2502
15	NO2+NO3	TZ2	TZ	2495
16	NO2+NO3	TZ2	TZ	2342
17	NO2+NO3	TZ2	TZ	2259
18	NO2+NO3	TZ2	TZ	1491
0	NO2	TZ2	TZ	731
1	NO2	TZ2	TZ	739
2	NO2	TZ2	TZ	769
3	NO2	TZ2	TZ	846
4	NO2	TZ2	TZ	897
5	NO2	TZ2	TZ	891
6	NO2	TZ2	TZ	1047
7	NO2	TZ2	TZ	1257
8	NO2	TZ2	TZ	1201
9	NO2	TZ2	TZ	1267
10	NO2	TZ2	TZ	1281
11	NO2	TZ2	TZ	1266
12	NO2	TZ2	TZ	1453
13	NO2	TZ2	TZ	1412
14	NO2	TZ2	TZ	1025
15	NO2	TZ2	TZ	1095
16	NO2	TZ2	TZ	1302
17	NO2	TZ2	TZ	697
18	NO2	TZ2	TZ	1452
0	NO3	TZ2	TZ	14299
1	NO3	TZ2	TZ	14001
2	NO3	TZ2	TZ	14061
3	NO3	TZ2	TZ	14604
4	NO3	TZ2	TZ	15543
5	NO3	TZ2	TZ	15159
6	NO3	TZ2	TZ	16553
7	NO3	TZ2	TZ	20043
8	NO3	TZ2	TZ	17399
9	NO3	TZ2	TZ	16293
10	NO3	TZ2	TZ	16209
11	NO3	TZ2	TZ	17264
12	NO3	TZ2	TZ	19537
13	NO3	TZ2	TZ	19108
14	NO3	TZ2	TZ	23995
15	NO3	TZ2	TZ	23855
16	NO3	TZ2	TZ	22118
17	NO3	TZ2	TZ	21893
18	NO3	TZ2	TZ	13458
1	NH4	TZ2	TZ	733868645
2	NH4	TZ2	TZ	494139334
3	NH4	TZ2	TZ	49716026
4	NH4	TZ2	TZ	49716026
5	NH4	TZ2	TZ	542154076
6	NH4	TZ2	TZ	1935023609
7	NH4	TZ2	TZ	390484033
8	NH4	TZ2	TZ	121831299
9	NH4	TZ2	TZ	363726785
10	NH4	TZ2	TZ	168485004
11	NH4	TZ2	TZ	110568355
12	NH4	TZ2	TZ	307047003
13	NH4	TZ2	TZ	231938326
14	NH4	TZ2	TZ	356522935
15	NH4	TZ2	TZ	492661209
16	NH4	TZ2	TZ	522240553
17	NH4	TZ2	TZ	626717707
18	NH4	TZ2	TZ	351618135
0	SIO2	TZ2	TZ	3937
1	SIO2	TZ2	TZ	5166
2	SIO2	TZ2	TZ	5599
3	SIO2	TZ2	TZ	2965
4	SIO2	TZ2	TZ	3518
5	SIO2	TZ2	TZ	2265
6	SIO2	TZ2	TZ	2383
7	SIO2	TZ2	TZ	3225
8	SIO2	TZ2	TZ	3683
9	SIO2	TZ2	TZ	3598
10	SIO2	TZ2	TZ	3651
11	SIO2	TZ2	TZ	4542
12	SIO2	TZ2	TZ	4772
13	SIO2	TZ2	TZ	4788
14	SIO2	TZ2	TZ	5376
15	SIO2	TZ2	TZ	4725
16	SIO2	TZ2	TZ	3616
17	SIO2	TZ2	TZ	2702
18	SIO2	TZ2	TZ	994
0	N	TZ2	TZ
1	N	TZ2	TZ	2207868645
2	N	TZ2	TZ	1977139334
3	N	TZ2	TZ	204216026
4	N	TZ2	TZ	214116026
5	N	TZ2	TZ	2147154076
6	N	TZ2	TZ	3695023609
7	N	TZ2	TZ	2520484033
8	N	TZ2	TZ	1981831299
9	N	TZ2	TZ	2119726785
10	N	TZ2	TZ	1917485004
11	N	TZ2	TZ	1963568355
12	N	TZ2	TZ	2406047003
13	N	TZ2	TZ	2283938326
14	N	TZ2	TZ	2858522935
15	N	TZ2	TZ	2987661209
16	N	TZ2	TZ	2864240553
17	N	TZ2	TZ	2885717707
18	N	TZ2	TZ	1842618135
0	N:P	TZ2	TZ
1	N:P	TZ2	TZ	2118875859
2	N:P	TZ2	TZ	2219011598
3	N:P	TZ2	TZ	2546334489
4	N:P	TZ2	TZ	3289032657
5	N:P	TZ2	TZ	3813772782
6	N:P	TZ2	TZ	1099709407
7	N:P	TZ2	TZ	8345973619
8	N:P	TZ2	TZ	617392928
9	N:P	TZ2	TZ	5728991311
10	N:P	TZ2	TZ	5386193831
11	N:P	TZ2	TZ	593223068
12	N:P	TZ2	TZ	8268202759
13	N:P	TZ2	TZ	7985798343
14	N:P	TZ2	TZ	8932884172
15	N:P	TZ2	TZ	7251604876
16	N:P	TZ2	TZ	5540117124
17	N:P	TZ2	TZ	4268813176
18	N:P	TZ2	TZ	3261271035
0	PO4	Z1	Z	624
1	PO4	Z1	Z	1064
2	PO4	Z1	Z	973
3	PO4	Z1	Z	933
4	PO4	Z1	Z	407
5	PO4	Z1	Z	326
6	PO4	Z1	Z	134
7	PO4	Z1	Z	361
8	PO4	Z1	Z	275
9	PO4	Z1	Z	386
10	PO4	Z1	Z	4
11	PO4	Z1	Z	363
12	PO4	Z1	Z	335
13	PO4	Z1	Z	372
14	PO4	Z1	Z	722
15	PO4	Z1	Z	454
16	PO4	Z1	Z	554
17	PO4	Z1	Z	435
18	PO4	Z1	Z	533
0	NO2+NO3	Z1	Z	1387
1	NO2+NO3	Z1	Z	1504
2	NO2+NO3	Z1	Z	1562
3	NO2+NO3	Z1	Z	1346
4	NO2+NO3	Z1	Z	1518
5	NO2+NO3	Z1	Z	1398
6	NO2+NO3	Z1	Z	1497
7	NO2+NO3	Z1	Z	1636
8	NO2+NO3	Z1	Z	1279
9	NO2+NO3	Z1	Z	914
10	NO2+NO3	Z1	Z	892
11	NO2+NO3	Z1	Z	744
12	NO2+NO3	Z1	Z	739
13	NO2+NO3	Z1	Z	706
14	NO2+NO3	Z1	Z	892
15	NO2+NO3	Z1	Z	669
16	NO2+NO3	Z1	Z	3
17	NO2+NO3	Z1	Z	211
18	NO2+NO3	Z1	Z	122
0	NO2	Z1	Z	762
1	NO2	Z1	Z	798
2	NO2	Z1	Z	793
3	NO2	Z1	Z	833
4	NO2	Z1	Z	899
5	NO2	Z1	Z	935
6	NO2	Z1	Z	977
7	NO2	Z1	Z	891
8	NO2	Z1	Z	956
9	NO2	Z1	Z	96
10	NO2	Z1	Z	1142
11	NO2	Z1	Z	875
12	NO2	Z1	Z	933
13	NO2	Z1	Z	876
14	NO2	Z1	Z	729
15	NO2	Z1	Z	428
16	NO2	Z1	Z	46
17	NO2	Z1	Z	6
18	NO2	Z1	Z	202
0	NO3	Z1	Z	13108
1	NO3	Z1	Z	14242
2	NO3	Z1	Z	14827
3	NO3	Z1	Z	12627
4	NO3	Z1	Z	14281
5	NO3	Z1	Z	13045
6	NO3	Z1	Z	13993
7	NO3	Z1	Z	15469
8	NO3	Z1	Z	11834
9	NO3	Z1	Z	818
10	NO3	Z1	Z	7778
11	NO3	Z1	Z	6565
12	NO3	Z1	Z	6457
13	NO3	Z1	Z	6184
14	NO3	Z1	Z	8191
15	NO3	Z1	Z	6262
16	NO3	Z1	Z	-16
17	NO3	Z1	Z	205
18	NO3	Z1	Z	1018
1	NH4	Z1	Z	982036361
2	NH4	Z1	Z	349790466
3	NH4	Z1	Z	416256514
4	NH4	Z1	Z	657886527
5	NH4	Z1	Z	478703796
6	NH4	Z1	Z	1501208355
7	NH4	Z1	Z	105077434
8	NH4	Z1	Z	173449981
9	NH4	Z1	Z	260745146
10	NH4	Z1	Z	194866783
11	NH4	Z1	Z	126784988
12	NH4	Z1	Z	215613096
13	NH4	Z1	Z	227271026
14	NH4	Z1	Z	260557015
15	NH4	Z1	Z	41165234
16	NH4	Z1	Z	28363257
17	NH4	Z1	Z	407468715
18	NH4	Z1	Z	33916925
0	SIO2	Z1	Z	4069
1	SIO2	Z1	Z	4502
2	SIO2	Z1	Z	4945
3	SIO2	Z1	Z	2365
4	SIO2	Z1	Z	2771
5	SIO2	Z1	Z	1619
6	SIO2	Z1	Z	1994
7	SIO2	Z1	Z	3045
8	SIO2	Z1	Z	3548
9	SIO2	Z1	Z	3482
10	SIO2	Z1	Z	3469
11	SIO2	Z1	Z	4506
12	SIO2	Z1	Z	408
13	SIO2	Z1	Z	3766
14	SIO2	Z1	Z	3126
15	SIO2	Z1	Z	3182
16	SIO2	Z1	Z	2013
17	SIO2	Z1	Z	1577
18	SIO2	Z1	Z	654
0	N	Z1	Z
1	N	Z1	Z	2486036361
2	N	Z1	Z	1911790466
3	N	Z1	Z	1762256514
4	N	Z1	Z	2175886527
5	N	Z1	Z	1876703796
6	N	Z1	Z	2998208355
7	N	Z1	Z	1741077434
8	N	Z1	Z	1452449981
9	N	Z1	Z	1174745146
10	N	Z1	Z	1086866783
11	N	Z1	Z	870784988
12	N	Z1	Z	954613096
13	N	Z1	Z	933271026
14	N	Z1	Z	1152557015
15	N	Z1	Z	108065234
16	N	Z1	Z	31363257
17	N	Z1	Z	618468715
18	N	Z1	Z	46116925
0	N:P	Z1	Z
1	N:P	Z1	Z	2336500339
2	N:P	Z1	Z	1964841178
3	N:P	Z1	Z	1888806553
4	N:P	Z1	Z	5346158543
5	N:P	Z1	Z	575676011
6	N:P	Z1	Z	2237468922
7	N:P	Z1	Z	482292918
8	N:P	Z1	Z	5281636295
9	N:P	Z1	Z	3043381207
10	N:P	Z1	Z	2717166958
11	N:P	Z1	Z	2398856716
12	N:P	Z1	Z	2849591331
13	N:P	Z1	Z	2508793081
14	N:P	Z1	Z	1596339356
15	N:P	Z1	Z	2380291498
16	N:P	Z1	Z	566123773
17	N:P	Z1	Z	1421767161
18	N:P	Z1	Z	865233114
0	PO4	Z2	Z	761
1	PO4	Z2	Z	1019
2	PO4	Z2	Z	1063
3	PO4	Z2	Z	752
4	PO4	Z2	Z	575
5	PO4	Z2	Z	353
6	PO4	Z2	Z	186
7	PO4	Z2	Z	202
8	PO4	Z2	Z	236
9	PO4	Z2	Z	152
10	PO4	Z2	Z	395
11	PO4	Z2	Z	342
12	PO4	Z2	Z	374
13	PO4	Z2	Z	42
14	PO4	Z2	Z	399
15	PO4	Z2	Z	651
16	PO4	Z2	Z	415
17	PO4	Z2	Z	449
18	PO4	Z2	Z	424
0	NO2+NO3	Z2	Z	1368
1	NO2+NO3	Z2	Z	1405
2	NO2+NO3	Z2	Z	1363
3	NO2+NO3	Z2	Z	1334
4	NO2+NO3	Z2	Z	1598
5	NO2+NO3	Z2	Z	1534
6	NO2+NO3	Z2	Z	1413
7	NO2+NO3	Z2	Z	1334
8	NO2+NO3	Z2	Z	1087
9	NO2+NO3	Z2	Z	864
10	NO2+NO3	Z2	Z	672
11	NO2+NO3	Z2	Z	627
12	NO2+NO3	Z2	Z	719
13	NO2+NO3	Z2	Z	6
14	NO2+NO3	Z2	Z	872
15	NO2+NO3	Z2	Z	588
16	NO2+NO3	Z2	Z	3
17	NO2+NO3	Z2	Z	177
18	NO2+NO3	Z2	Z	87
0	NO2	Z2	Z	779
1	NO2	Z2	Z	848
2	NO2	Z2	Z	744
3	NO2	Z2	Z	798
4	NO2	Z2	Z	926
5	NO2	Z2	Z	874
6	NO2	Z2	Z	872
7	NO2	Z2	Z	921
8	NO2	Z2	Z	818
9	NO2	Z2	Z	77
10	NO2	Z2	Z	792
11	NO2	Z2	Z	901
12	NO2	Z2	Z	858
13	NO2	Z2	Z	836
14	NO2	Z2	Z	518
15	NO2	Z2	Z	39
16	NO2	Z2	Z	397
17	NO2	Z2	Z	6
18	NO2	Z2	Z	192
0	NO3	Z2	Z	12901
1	NO3	Z2	Z	13202
2	NO3	Z2	Z	12886
3	NO3	Z2	Z	12542
4	NO3	Z2	Z	15054
5	NO3	Z2	Z	14466
6	NO3	Z2	Z	13258
7	NO3	Z2	Z	12419
8	NO3	Z2	Z	10052
9	NO3	Z2	Z	787
10	NO3	Z2	Z	5928
11	NO3	Z2	Z	5369
12	NO3	Z2	Z	6332
13	NO3	Z2	Z	5164
14	NO3	Z2	Z	8202
15	NO3	Z2	Z	549
16	NO3	Z2	Z	-97
17	NO3	Z2	Z	171
18	NO3	Z2	Z	678
1	NH4	Z2	Z	601079764
2	NH4	Z2	Z	417850768
3	NH4	Z2	Z	448217317
4	NH4	Z2	Z	694422732
5	NH4	Z2	Z	672392993
6	NH4	Z2	Z	1462751116
7	NH4	Z2	Z	132758896
8	NH4	Z2	Z	133034526
9	NH4	Z2	Z	332644872
10	NH4	Z2	Z	168856859
11	NH4	Z2	Z	20092429
12	NH4	Z2	Z	183719958
13	NH4	Z2	Z	197970515
14	NH4	Z2	Z	256305642
15	NH4	Z2	Z	325890612
16	NH4	Z2	Z	320295578
17	NH4	Z2	Z	468591119
18	NH4	Z2	Z	227811964
0	SIO2	Z2	Z	4074
1	SIO2	Z2	Z	4695
2	SIO2	Z2	Z	5097
3	SIO2	Z2	Z	2442
4	SIO2	Z2	Z	2882
5	SIO2	Z2	Z	1782
6	SIO2	Z2	Z	2061
7	SIO2	Z2	Z	2825
8	SIO2	Z2	Z	3502
9	SIO2	Z2	Z	3638
10	SIO2	Z2	Z	3402
11	SIO2	Z2	Z	3678
12	SIO2	Z2	Z	3799
13	SIO2	Z2	Z	3731
14	SIO2	Z2	Z	4515
15	SIO2	Z2	Z	3276
16	SIO2	Z2	Z	2255
17	SIO2	Z2	Z	1857
18	SIO2	Z2	Z	942
0	N	Z2	Z
1	N	Z2	Z	2006079764
2	N	Z2	Z	1780850768
3	N	Z2	Z	1782217317
4	N	Z2	Z	2292422732
5	N	Z2	Z	2206392993
6	N	Z2	Z	2875751116
7	N	Z2	Z	1466758896
8	N	Z2	Z	1220034526
9	N	Z2	Z	1196644872
10	N	Z2	Z	840856859
11	N	Z2	Z	82792429
12	N	Z2	Z	902719958
13	N	Z2	Z	797970515
14	N	Z2	Z	1128305642
15	N	Z2	Z	913890612
16	N	Z2	Z	350295578
17	N	Z2	Z	645591119
18	N	Z2	Z	314811964
0	N:P	Z2	Z
1	N:P	Z2	Z	196867494
2	N:P	Z2	Z	1675306461
3	N:P	Z2	Z	2369969836
4	N:P	Z2	Z	3986822143
5	N:P	Z2	Z	6250405079
6	N:P	Z2	Z	1546102751
7	N:P	Z2	Z	7261182653
8	N:P	Z2	Z	5169637822
9	N:P	Z2	Z	7872663632
10	N:P	Z2	Z	2128751542
11	N:P	Z2	Z	2420831257
12	N:P	Z2	Z	2413689727
13	N:P	Z2	Z	1899929798
14	N:P	Z2	Z	2827833689
15	N:P	Z2	Z	1403825825
16	N:P	Z2	Z	84408573
17	N:P	Z2	Z	1437842136
18	N:P	Z2	Z	742481047

## Sheet: Pigments
Day	Mesocosm	Treatment	Pigment	Concentration (µg L)
0	C1	C	Peri	142292705
0	C1	C	Fuco	314362857
0	C1	C	Prasi	96142372
0	C1	C	19HF	54292793
0	C1	C	Allo	417991003
0	C1	C	Zea	8090061
0	C1	C	Chl b	181258637
0	C1	C	Chl a	908121592
1	C1	C	Peri	177853038
1	C1	C	Fuco	400722566
1	C1	C	Prasi	96901199
1	C1	C	19HF	80342728
1	C1	C	Allo	252344667
1	C1	C	Zea	7030228
1	C1	C	Chl b	157980259
1	C1	C	Chl a	874054916
2	C1	C	Peri	208215893
2	C1	C	Fuco	457690858
2	C1	C	Prasi	12560403
2	C1	C	19HF	154574035
2	C1	C	Allo	111023297
2	C1	C	Zea	7892226
2	C1	C	Chl b	192093763
2	C1	C	Chl a	84527938
3	C1	C	Peri	274181894
3	C1	C	Fuco	584105665
3	C1	C	Prasi	87310732
3	C1	C	19HF	311314029
3	C1	C	Allo	72280486
3	C1	C	Zea	6356645
3	C1	C	Chl b	164045873
3	C1	C	Chl a	944968896
4	C1	C	Peri	324178711
4	C1	C	Fuco	781038036
4	C1	C	Prasi	70863401
4	C1	C	19HF	539836267
4	C1	C	Allo	56909297
4	C1	C	Zea	7715587
4	C1	C	Chl b	165311114
4	C1	C	Chl a	1120100843
5	C1	C	Peri	339642703
5	C1	C	Fuco	794639301
5	C1	C	Prasi	77176287
5	C1	C	19HF	1043269132
5	C1	C	Allo	48426307
5	C1	C	Zea	16495717
5	C1	C	Chl b	190211331
5	C1	C	Chl a	1332000648
6	C1	C	Peri	324872279
6	C1	C	Fuco	877739073
6	C1	C	Prasi	90917442
6	C1	C	19HF	1692967194
6	C1	C	Allo	50356533
6	C1	C	Zea	10504126
6	C1	C	Chl b	205277643
6	C1	C	Chl a	1743311262
7	C1	C	Peri	273505451
7	C1	C	Fuco	1431028725
7	C1	C	Prasi	107063071
7	C1	C	19HF	3060123706
7	C1	C	Allo	44130378
7	C1	C	Zea	25476039
7	C1	C	Chl b	316200537
7	C1	C	Chl a	290459719
8	C1	C	Peri	243776226
8	C1	C	Fuco	1491610502
8	C1	C	Prasi	107063071
8	C1	C	19HF	4225522413
8	C1	C	Allo	29126991
8	C1	C	Zea	34755469
8	C1	C	Chl b	314520406
8	C1	C	Chl a	3560730254
9	C1	C	Peri	277880922
9	C1	C	Fuco	1726908213
9	C1	C	Prasi	78273385
9	C1	C	19HF	5123739644
9	C1	C	Allo	4982984
9	C1	C	Zea	41020261
9	C1	C	Chl b	270024382
9	C1	C	Chl a	4044098877
10	C1	C	Peri	371469757
10	C1	C	Fuco	2076423267
10	C1	C	Prasi	76600311
10	C1	C	19HF	5685154623
10	C1	C	Allo	0
10	C1	C	Zea	63455756
10	C1	C	Chl b	223097312
10	C1	C	Chl a	4367859407
11	C1	C	Peri	302875049
11	C1	C	Fuco	1927818018
11	C1	C	Prasi	4021322
11	C1	C	19HF	5117888857
11	C1	C	Allo	0
11	C1	C	Zea	158374432
11	C1	C	Chl b	96144604
11	C1	C	Chl a	3898600488
12	C1	C	Peri	185156906
12	C1	C	Fuco	1776140006
12	C1	C	Prasi	0
12	C1	C	19HF	4502518112
12	C1	C	Allo	26511182
12	C1	C	Zea	206196469
12	C1	C	Chl b	49279253
12	C1	C	Chl a	3390047312
13	C1	C	Peri	108641825
13	C1	C	Fuco	1591893829
13	C1	C	Prasi	0
13	C1	C	19HF	4182468345
13	C1	C	Allo	0
13	C1	C	Zea	183433603
13	C1	C	Chl b	24862501
13	C1	C	Chl a	3051906959
14	C1	C	Peri	0
14	C1	C	Fuco	1533036692
14	C1	C	Prasi	0
14	C1	C	19HF	4256070591
14	C1	C	Allo	0
14	C1	C	Zea	18303188
14	C1	C	Chl b	19500103
14	C1	C	Chl a	2917148133
15	C1	C	Peri	0
15	C1	C	Fuco	1421808974
15	C1	C	Prasi	0
15	C1	C	19HF	4161444684
15	C1	C	Allo	0
15	C1	C	Zea	10714933
15	C1	C	Chl b	38127295
15	C1	C	Chl a	2968652817
16	C1	C	Peri	0
16	C1	C	Fuco	1328657457
16	C1	C	Prasi	0
16	C1	C	19HF	3988805446
16	C1	C	Allo	0
16	C1	C	Zea	150523329
16	C1	C	Chl b	18224464
16	C1	C	Chl a	259673418
17	C1	C	Peri	0
17	C1	C	Fuco	1038832537
17	C1	C	Prasi	0
17	C1	C	19HF	365065464
17	C1	C	Allo	0
17	C1	C	Zea	152553199
17	C1	C	Chl b	12946215
17	C1	C	Chl a	2263734062
18	C1	C	Peri	0
18	C1	C	Fuco	903938647
18	C1	C	Prasi	0
18	C1	C	19HF	3127923089
18	C1	C	Allo	0
18	C1	C	Zea	144199332
18	C1	C	Chl b	13347248
18	C1	C	Chl a	2014723186
0	C2	C	Peri	12945742
0	C2	C	Fuco	286370042
0	C2	C	Prasi	108123599
0	C2	C	19HF	51250563
0	C2	C	Allo	406183081
0	C2	C	Zea	8987387
0	C2	C	Chl b	159787256
0	C2	C	Chl a	832361373
1	C2	C	Peri	169042158
1	C2	C	Fuco	39739504
1	C2	C	Prasi	100192493
1	C2	C	19HF	84589268
1	C2	C	Allo	237703198
1	C2	C	Zea	9425451
1	C2	C	Chl b	167982178
1	C2	C	Chl a	903879146
2	C2	C	Peri	220408986
2	C2	C	Fuco	434741324
2	C2	C	Prasi	11662611
2	C2	C	19HF	150920663
2	C2	C	Allo	114148144
2	C2	C	Zea	7969947
2	C2	C	Chl b	183631392
2	C2	C	Chl a	79985185
3	C2	C	Peri	260738667
3	C2	C	Fuco	568289517
3	C2	C	Prasi	101120455
3	C2	C	19HF	314468601
3	C2	C	Allo	69090905
3	C2	C	Zea	7004321
3	C2	C	Chl b	179060752
3	C2	C	Chl a	961461997
4	C2	C	Peri	322286384
4	C2	C	Fuco	763932471
4	C2	C	Prasi	83155472
4	C2	C	19HF	536043591
4	C2	C	Allo	53390166
4	C2	C	Zea	6229465
4	C2	C	Chl b	174764419
4	C2	C	Chl a	1073179718
5	C2	C	Peri	348487833
5	C2	C	Fuco	697792685
5	C2	C	Prasi	82620637
5	C2	C	19HF	1000008354
5	C2	C	Allo	43338867
5	C2	C	Zea	17826397
5	C2	C	Chl b	189621571
5	C2	C	Chl a	1234758086
6	C2	C	Peri	35472138
6	C2	C	Fuco	965928921
6	C2	C	Prasi	123377835
6	C2	C	19HF	1340706638
6	C2	C	Allo	58468778
6	C2	C	Zea	9644484
6	C2	C	Chl b	295984111
6	C2	C	Chl a	1809537895
7	C2	C	Peri	283960343
7	C2	C	Fuco	1360490364
7	C2	C	Prasi	101367302
7	C2	C	19HF	2891650681
7	C2	C	Allo	40552398
7	C2	C	Zea	31396975
7	C2	C	Chl b	316660001
7	C2	C	Chl a	2697543624
8	C2	C	Peri	257681831
8	C2	C	Fuco	1400264703
8	C2	C	Prasi	122468158
8	C2	C	19HF	4086847062
8	C2	C	Allo	33243433
8	C2	C	Zea	31891563
8	C2	C	Chl b	309161133
8	C2	C	Chl a	3418663955
9	C2	C	Peri	35829197
9	C2	C	Fuco	1752545764
9	C2	C	Prasi	138499505
9	C2	C	19HF	524938778
9	C2	C	Allo	26805423
9	C2	C	Zea	37233124
9	C2	C	Chl b	266691552
9	C2	C	Chl a	4119954431
10	C2	C	Peri	362984255
10	C2	C	Fuco	2121168099
10	C2	C	Prasi	84700552
10	C2	C	19HF	6328017779
10	C2	C	Allo	0
10	C2	C	Zea	58083579
10	C2	C	Chl b	215042973
10	C2	C	Chl a	4653501488
11	C2	C	Peri	249290517
11	C2	C	Fuco	17508872
11	C2	C	Prasi	33840908
11	C2	C	19HF	596791573
11	C2	C	Allo	0
11	C2	C	Zea	161805937
11	C2	C	Chl b	116751917
11	C2	C	Chl a	4270299059
12	C2	C	Peri	145777669
12	C2	C	Fuco	1573062109
12	C2	C	Prasi	0
12	C2	C	19HF	4981132313
12	C2	C	Allo	0
12	C2	C	Zea	213012375
12	C2	C	Chl b	73726864
12	C2	C	Chl a	3556742037
13	C2	C	Peri	0
13	C2	C	Fuco	1238323352
13	C2	C	Prasi	0
13	C2	C	19HF	4183039044
13	C2	C	Allo	0
13	C2	C	Zea	177051051
13	C2	C	Chl b	40624867
13	C2	C	Chl a	281280466
14	C2	C	Peri	0
14	C2	C	Fuco	1154862429
14	C2	C	Prasi	0
14	C2	C	19HF	402155897
14	C2	C	Allo	0
14	C2	C	Zea	160970469
14	C2	C	Chl b	10417516
14	C2	C	Chl a	2686863373
15	C2	C	Peri	0
15	C2	C	Fuco	1066912034
15	C2	C	Prasi	0
15	C2	C	19HF	3960789592
15	C2	C	Allo	0
15	C2	C	Zea	133278694
15	C2	C	Chl b	65294253
15	C2	C	Chl a	2735947168
16	C2	C	Peri	0
16	C2	C	Fuco	1060250328
16	C2	C	Prasi	0
16	C2	C	19HF	3783674195
16	C2	C	Allo	0
16	C2	C	Zea	13444791
16	C2	C	Chl b	17203431
16	C2	C	Chl a	2411353785
17	C2	C	Peri	0
17	C2	C	Fuco	1188763879
17	C2	C	Prasi	0
17	C2	C	19HF	3589629522
17	C2	C	Allo	0
17	C2	C	Zea	126814663
17	C2	C	Chl b	12459225
17	C2	C	Chl a	2307964544
18	C2	C	Peri	0
18	C2	C	Fuco	1191518871
18	C2	C	Prasi	0
18	C2	C	19HF	3276633662
18	C2	C	Allo	0
18	C2	C	Zea	137737963
18	C2	C	Chl b	1188533
18	C2	C	Chl a	2157804277
0	T1	T	Peri	117564017
0	T1	T	Fuco	299492974
0	T1	T	Prasi	9164427
0	T1	T	19HF	54238868
0	T1	T	Allo	381958158
0	T1	T	Zea	7586052
0	T1	T	Chl b	16768044
0	T1	T	Chl a	849331154
1	T1	T	Peri	156592189
1	T1	T	Fuco	398252917
1	T1	T	Prasi	9385218
1	T1	T	19HF	65787658
1	T1	T	Allo	28078019
1	T1	T	Zea	431941
1	T1	T	Chl b	147789754
1	T1	T	Chl a	859357307
2	T1	T	Peri	226904968
2	T1	T	Fuco	488818006
2	T1	T	Prasi	157340563
2	T1	T	19HF	123792556
2	T1	T	Allo	105997235
2	T1	T	Zea	0
2	T1	T	Chl b	271809363
2	T1	T	Chl a	950749258
3	T1	T	Peri	290427313
3	T1	T	Fuco	422026195
3	T1	T	Prasi	21305965
3	T1	T	19HF	257156438
3	T1	T	Allo	91491274
3	T1	T	Zea	3493866
3	T1	T	Chl b	344314917
3	T1	T	Chl a	1195290428
4	T1	T	Peri	378780475
4	T1	T	Fuco	647944259
4	T1	T	Prasi	160242163
4	T1	T	19HF	376823078
4	T1	T	Allo	83329264
4	T1	T	Zea	0
4	T1	T	Chl b	343503684
4	T1	T	Chl a	132028705
5	T1	T	Peri	388870602
5	T1	T	Fuco	630075443
5	T1	T	Prasi	91508961
5	T1	T	19HF	588594629
5	T1	T	Allo	61197576
5	T1	T	Zea	0
5	T1	T	Chl b	212757995
5	T1	T	Chl a	1131865286
6	T1	T	Peri	358045368
6	T1	T	Fuco	804159146
6	T1	T	Prasi	70302053
6	T1	T	19HF	958515395
6	T1	T	Allo	48112057
6	T1	T	Zea	0
6	T1	T	Chl b	174829566
6	T1	T	Chl a	1349879297
7	T1	T	Peri	35962773
7	T1	T	Fuco	1309889086
7	T1	T	Prasi	77378336
7	T1	T	19HF	1270823429
7	T1	T	Allo	5028003
7	T1	T	Zea	10570071
7	T1	T	Chl b	209754334
7	T1	T	Chl a	1832888822
8	T1	T	Peri	395364451
8	T1	T	Fuco	1448447285
8	T1	T	Prasi	74108983
8	T1	T	19HF	1546937466
8	T1	T	Allo	55399837
8	T1	T	Zea	17579103
8	T1	T	Chl b	207647656
8	T1	T	Chl a	2019861481
9	T1	T	Peri	403214611
9	T1	T	Fuco	1650070429
9	T1	T	Prasi	35129084
9	T1	T	19HF	1891826568
9	T1	T	Allo	43747863
9	T1	T	Zea	31992836
9	T1	T	Chl b	164913368
9	T1	T	Chl a	2224947951
10	T1	T	Peri	484593229
10	T1	T	Fuco	1690325179
10	T1	T	Prasi	3161837
10	T1	T	19HF	2060145909
10	T1	T	Allo	47483557
10	T1	T	Zea	58491497
10	T1	T	Chl b	140118759
10	T1	T	Chl a	2238714447
11	T1	T	Peri	476581665
11	T1	T	Fuco	1324517984
11	T1	T	Prasi	0
11	T1	T	19HF	1794679676
11	T1	T	Allo	49311239
11	T1	T	Zea	89179089
11	T1	T	Chl b	91151359
11	T1	T	Chl a	186393494
12	T1	T	Peri	635205322
12	T1	T	Fuco	1188516174
12	T1	T	Prasi	0
12	T1	T	19HF	1278287752
12	T1	T	Allo	54140482
12	T1	T	Zea	86397616
12	T1	T	Chl b	68997354
12	T1	T	Chl a	1582617398
13	T1	T	Peri	859803464
13	T1	T	Fuco	912034045
13	T1	T	Prasi	0
13	T1	T	19HF	678819542
13	T1	T	Allo	31792898
13	T1	T	Zea	58160991
13	T1	T	Chl b	49844885
13	T1	T	Chl a	1221317063
14	T1	T	Peri	876873813
14	T1	T	Fuco	819933497
14	T1	T	Prasi	0
14	T1	T	19HF	416852539
14	T1	T	Allo	22283909
14	T1	T	Zea	3165369
14	T1	T	Chl b	3554696
14	T1	T	Chl a	104034462
15	T1	T	Peri	785105308
15	T1	T	Fuco	873819283
15	T1	T	Prasi	0
15	T1	T	19HF	25630459
15	T1	T	Allo	17147897
15	T1	T	Zea	16469913
15	T1	T	Chl b	45385882
15	T1	T	Chl a	1022580564
16	T1	T	Peri	318270541
16	T1	T	Fuco	918626054
16	T1	T	Prasi	0
16	T1	T	19HF	199906405
16	T1	T	Allo	0
16	T1	T	Zea	11460331
16	T1	T	Chl b	31291571
16	T1	T	Chl a	797452565
17	T1	T	Peri	130938233
17	T1	T	Fuco	93741261
17	T1	T	Prasi	0
17	T1	T	19HF	178787257
17	T1	T	Allo	0
17	T1	T	Zea	8023097
17	T1	T	Chl b	21893383
17	T1	T	Chl a	714136625
18	T1	T	Peri	0
18	T1	T	Fuco	1135535361
18	T1	T	Prasi	0
18	T1	T	19HF	18055473
18	T1	T	Allo	0
18	T1	T	Zea	10028283
18	T1	T	Chl b	17880338
18	T1	T	Chl a	875325737
0	T2	T	Peri	125398764
0	T2	T	Fuco	305238156
0	T2	T	Prasi	110733778
0	T2	T	19HF	52657089
0	T2	T	Allo	414933831
0	T2	T	Zea	7670838
0	T2	T	Chl b	16541055
0	T2	T	Chl a	838844211
1	T2	T	Peri	145169727
1	T2	T	Fuco	381823256
1	T2	T	Prasi	114367916
1	T2	T	19HF	7710727
1	T2	T	Allo	23646444
1	T2	T	Zea	5751362
1	T2	T	Chl b	168870247
1	T2	T	Chl a	857959048
2	T2	T	Peri	190775571
2	T2	T	Fuco	385837331
2	T2	T	Prasi	139934615
2	T2	T	19HF	129418344
2	T2	T	Allo	9301163
2	T2	T	Zea	436658
2	T2	T	Chl b	219325997
2	T2	T	Chl a	78422995
3	T2	T	Peri	256088725
3	T2	T	Fuco	357244716
3	T2	T	Prasi	139722219
3	T2	T	19HF	315139577
3	T2	T	Allo	72422165
3	T2	T	Zea	6233175
3	T2	T	Chl b	23186081
3	T2	T	Chl a	951686808
4	T2	T	Peri	355209446
4	T2	T	Fuco	527591789
4	T2	T	Prasi	121382945
4	T2	T	19HF	49081907
4	T2	T	Allo	70257868
4	T2	T	Zea	0
4	T2	T	Chl b	234820507
4	T2	T	Chl a	1105094981
5	T2	T	Peri	323706057
5	T2	T	Fuco	475682377
5	T2	T	Prasi	95568224
5	T2	T	19HF	821439799
5	T2	T	Allo	50767295
5	T2	T	Zea	24819884
5	T2	T	Chl b	197048433
5	T2	T	Chl a	1094531769
6	T2	T	Peri	313718681
6	T2	T	Fuco	674223399
6	T2	T	Prasi	54152767
6	T2	T	19HF	1216079469
6	T2	T	Allo	39927429
6	T2	T	Zea	24248987
6	T2	T	Chl b	162905441
6	T2	T	Chl a	1353654596
7	T2	T	Peri	283325001
7	T2	T	Fuco	115479724
7	T2	T	Prasi	59001941
7	T2	T	19HF	1820355287
7	T2	T	Allo	38253781
7	T2	T	Zea	16589925
7	T2	T	Chl b	185066704
7	T2	T	Chl a	1895772345
8	T2	T	Peri	282215292
8	T2	T	Fuco	1150354992
8	T2	T	Prasi	40285446
8	T2	T	19HF	2176687128
8	T2	T	Allo	34687571
8	T2	T	Zea	20761429
8	T2	T	Chl b	210099961
8	T2	T	Chl a	2143988751
9	T2	T	Peri	398816877
9	T2	T	Fuco	1370321125
9	T2	T	Prasi	31003995
9	T2	T	19HF	2550447305
9	T2	T	Allo	42328441
9	T2	T	Zea	3160847
9	T2	T	Chl b	193600394
9	T2	T	Chl a	2435296959
10	T2	T	Peri	435581107
10	T2	T	Fuco	1035867287
10	T2	T	Prasi	57257555
10	T2	T	19HF	194753038
10	T2	T	Allo	62920656
10	T2	T	Zea	50866349
10	T2	T	Chl b	206108794
10	T2	T	Chl a	1994197071
11	T2	T	Peri	643513456
11	T2	T	Fuco	620659485
11	T2	T	Prasi	55557485
11	T2	T	19HF	879396585
11	T2	T	Allo	61472465
11	T2	T	Zea	34145777
11	T2	T	Chl b	209297592
11	T2	T	Chl a	1367388405
12	T2	T	Peri	822329017
12	T2	T	Fuco	549002657
12	T2	T	Prasi	4841592
12	T2	T	19HF	234042798
12	T2	T	Allo	108877458
12	T2	T	Zea	16954374
12	T2	T	Chl b	20063331
12	T2	T	Chl a	1171263248
13	T2	T	Peri	692971444
13	T2	T	Fuco	450803695
13	T2	T	Prasi	39784503
13	T2	T	19HF	57785676
13	T2	T	Allo	72954089
13	T2	T	Zea	10086081
13	T2	T	Chl b	178911842
13	T2	T	Chl a	927481578
14	T2	T	Peri	508821863
14	T2	T	Fuco	46315528
14	T2	T	Prasi	25315541
14	T2	T	19HF	17727617
14	T2	T	Allo	45854634
14	T2	T	Zea	6905403
14	T2	T	Chl b	160010131
14	T2	T	Chl a	745399193
15	T2	T	Peri	346030377
15	T2	T	Fuco	548792292
15	T2	T	Prasi	12516062
15	T2	T	19HF	27833931
15	T2	T	Allo	28182475
15	T2	T	Zea	10207373
15	T2	T	Chl b	175916508
15	T2	T	Chl a	798088137
16	T2	T	Peri	175738084
16	T2	T	Fuco	610642688
16	T2	T	Prasi	0
16	T2	T	19HF	3332073
16	T2	T	Allo	16833571
16	T2	T	Zea	5796111
16	T2	T	Chl b	114691186
16	T2	T	Chl a	617267818
17	T2	T	Peri	113205672
17	T2	T	Fuco	1232442989
17	T2	T	Prasi	0
17	T2	T	19HF	63585749
17	T2	T	Allo	14741512
17	T2	T	Zea	7979368
17	T2	T	Chl b	91032207
17	T2	T	Chl a	952055527
18	T2	T	Peri	52779651
18	T2	T	Fuco	1607138059
18	T2	T	Prasi	0
18	T2	T	19HF	11877728
18	T2	T	Allo	0
18	T2	T	Zea	9453714
18	T2	T	Chl b	74481208
18	T2	T	Chl a	1153245938
0	TZ1	TZ	Peri	63970923
0	TZ1	TZ	Fuco	305082178
0	TZ1	TZ	Prasi	95159555
0	TZ1	TZ	19HF	46541173
0	TZ1	TZ	Allo	381346135
0	TZ1	TZ	Zea	10598334
0	TZ1	TZ	Chl b	173331164
0	TZ1	TZ	Chl a	820936961
1	TZ1	TZ	Peri	165617132
1	TZ1	TZ	Fuco	443023745
1	TZ1	TZ	Prasi	11890716
1	TZ1	TZ	19HF	87546117
1	TZ1	TZ	Allo	245877234
1	TZ1	TZ	Zea	6323672
1	TZ1	TZ	Chl b	168633657
1	TZ1	TZ	Chl a	887640274
2	TZ1	TZ	Peri	234126215
2	TZ1	TZ	Fuco	628257781
2	TZ1	TZ	Prasi	160450612
2	TZ1	TZ	19HF	168360683
2	TZ1	TZ	Allo	129998948
2	TZ1	TZ	Zea	6502666
2	TZ1	TZ	Chl b	263406726
2	TZ1	TZ	Chl a	1091182303
3	TZ1	TZ	Peri	344144438
3	TZ1	TZ	Fuco	766790166
3	TZ1	TZ	Prasi	182478196
3	TZ1	TZ	19HF	38147027
3	TZ1	TZ	Allo	135018665
3	TZ1	TZ	Zea	8688017
3	TZ1	TZ	Chl b	308068531
3	TZ1	TZ	Chl a	1402677801
4	TZ1	TZ	Peri	419305383
4	TZ1	TZ	Fuco	929078646
4	TZ1	TZ	Prasi	173670645
4	TZ1	TZ	19HF	606044535
4	TZ1	TZ	Allo	120580269
4	TZ1	TZ	Zea	0
4	TZ1	TZ	Chl b	343931603
4	TZ1	TZ	Chl a	1583299579
5	TZ1	TZ	Peri	468235304
5	TZ1	TZ	Fuco	813118511
5	TZ1	TZ	Prasi	146945333
5	TZ1	TZ	19HF	1069372992
5	TZ1	TZ	Allo	120848618
5	TZ1	TZ	Zea	16058595
5	TZ1	TZ	Chl b	295140617
5	TZ1	TZ	Chl a	1673105945
6	TZ1	TZ	Peri	46108385
6	TZ1	TZ	Fuco	1103823695
6	TZ1	TZ	Prasi	154756672
6	TZ1	TZ	19HF	1683538528
6	TZ1	TZ	Allo	116505609
6	TZ1	TZ	Zea	7958642
6	TZ1	TZ	Chl b	334821867
6	TZ1	TZ	Chl a	2261099303
7	TZ1	TZ	Peri	522857619
7	TZ1	TZ	Fuco	1760839623
7	TZ1	TZ	Prasi	13272694
7	TZ1	TZ	19HF	2773359618
7	TZ1	TZ	Allo	78993317
7	TZ1	TZ	Zea	20721862
7	TZ1	TZ	Chl b	383629312
7	TZ1	TZ	Chl a	3278027694
8	TZ1	TZ	Peri	534509558
8	TZ1	TZ	Fuco	1883800043
8	TZ1	TZ	Prasi	144509775
8	TZ1	TZ	19HF	3651646425
8	TZ1	TZ	Allo	57454821
8	TZ1	TZ	Zea	27691326
8	TZ1	TZ	Chl b	365870677
8	TZ1	TZ	Chl a	3466068115
9	TZ1	TZ	Peri	544764085
9	TZ1	TZ	Fuco	2086833225
9	TZ1	TZ	Prasi	81119441
9	TZ1	TZ	19HF	4202774443
9	TZ1	TZ	Allo	44044459
9	TZ1	TZ	Zea	63375209
9	TZ1	TZ	Chl b	274468841
9	TZ1	TZ	Chl a	3695141084
10	TZ1	TZ	Peri	625628949
10	TZ1	TZ	Fuco	1838578959
10	TZ1	TZ	Prasi	41272834
10	TZ1	TZ	19HF	4450308595
10	TZ1	TZ	Allo	55237415
10	TZ1	TZ	Zea	118045653
10	TZ1	TZ	Chl b	132383301
10	TZ1	TZ	Chl a	3244698283
11	TZ1	TZ	Peri	706214674
11	TZ1	TZ	Fuco	1226084294
11	TZ1	TZ	Prasi	30412476
11	TZ1	TZ	19HF	3383130323
11	TZ1	TZ	Allo	34867647
11	TZ1	TZ	Zea	126442831
11	TZ1	TZ	Chl b	85367767
11	TZ1	TZ	Chl a	261388642
12	TZ1	TZ	Peri	837658609
12	TZ1	TZ	Fuco	1115688406
12	TZ1	TZ	Prasi	34462597
12	TZ1	TZ	19HF	2389952381
12	TZ1	TZ	Allo	4448641
12	TZ1	TZ	Zea	117278805
12	TZ1	TZ	Chl b	94358179
12	TZ1	TZ	Chl a	2188195982
13	TZ1	TZ	Peri	687479781
13	TZ1	TZ	Fuco	939215123
13	TZ1	TZ	Prasi	31706138
13	TZ1	TZ	19HF	1664072751
13	TZ1	TZ	Allo	14317804
13	TZ1	TZ	Zea	70012592
13	TZ1	TZ	Chl b	90634462
13	TZ1	TZ	Chl a	1733396334
14	TZ1	TZ	Peri	381231081
14	TZ1	TZ	Fuco	1179847275
14	TZ1	TZ	Prasi	3734248
14	TZ1	TZ	19HF	1490476916
14	TZ1	TZ	Allo	11654916
14	TZ1	TZ	Zea	48672258
14	TZ1	TZ	Chl b	93339814
14	TZ1	TZ	Chl a	1647530516
15	TZ1	TZ	Peri	188590494
15	TZ1	TZ	Fuco	1499903322
15	TZ1	TZ	Prasi	42535411
15	TZ1	TZ	19HF	1108791662
15	TZ1	TZ	Allo	0
15	TZ1	TZ	Zea	44013702
15	TZ1	TZ	Chl b	9004813
15	TZ1	TZ	Chl a	1665930334
16	TZ1	TZ	Peri	70444222
16	TZ1	TZ	Fuco	1677879191
16	TZ1	TZ	Prasi	31733565
16	TZ1	TZ	19HF	621221532
16	TZ1	TZ	Allo	0
16	TZ1	TZ	Zea	34736627
16	TZ1	TZ	Chl b	77292855
16	TZ1	TZ	Chl a	1528328931
17	TZ1	TZ	Peri	0
17	TZ1	TZ	Fuco	185051542
17	TZ1	TZ	Prasi	25914374
17	TZ1	TZ	19HF	496090171
17	TZ1	TZ	Allo	0
17	TZ1	TZ	Zea	15544223
17	TZ1	TZ	Chl b	53753885
17	TZ1	TZ	Chl a	1377634739
18	TZ1	TZ	Peri	0
18	TZ1	TZ	Fuco	1960677341
18	TZ1	TZ	Prasi	0
18	TZ1	TZ	19HF	635893438
18	TZ1	TZ	Allo	0
18	TZ1	TZ	Zea	17793425
18	TZ1	TZ	Chl b	51600576
18	TZ1	TZ	Chl a	1599973819
0	TZ2	TZ	Peri	112709043
0	TZ2	TZ	Fuco	303350825
0	TZ2	TZ	Prasi	107021929
0	TZ2	TZ	19HF	40726335
0	TZ2	TZ	Allo	389579019
0	TZ2	TZ	Zea	6300121
0	TZ2	TZ	Chl b	180089403
0	TZ2	TZ	Chl a	84575606
1	TZ2	TZ	Peri	208250143
1	TZ2	TZ	Fuco	519744026
1	TZ2	TZ	Prasi	132415181
1	TZ2	TZ	19HF	103543663
1	TZ2	TZ	Allo	299237975
1	TZ2	TZ	Zea	8747158
1	TZ2	TZ	Chl b	187615701
1	TZ2	TZ	Chl a	972377951
2	TZ2	TZ	Peri	205750074
2	TZ2	TZ	Fuco	394027491
2	TZ2	TZ	Prasi	147715343
2	TZ2	TZ	19HF	131680657
2	TZ2	TZ	Allo	94266845
2	TZ2	TZ	Zea	4621859
2	TZ2	TZ	Chl b	259047876
2	TZ2	TZ	Chl a	851052003
3	TZ2	TZ	Peri	251471365
3	TZ2	TZ	Fuco	46471438
3	TZ2	TZ	Prasi	198805324
3	TZ2	TZ	19HF	313448728
3	TZ2	TZ	Allo	108577764
3	TZ2	TZ	Zea	0
3	TZ2	TZ	Chl b	325083611
3	TZ2	TZ	Chl a	1236464459
4	TZ2	TZ	Peri	286551375
4	TZ2	TZ	Fuco	644724878
4	TZ2	TZ	Prasi	186967475
4	TZ2	TZ	19HF	481123479
4	TZ2	TZ	Allo	8986143
4	TZ2	TZ	Zea	0
4	TZ2	TZ	Chl b	343034619
4	TZ2	TZ	Chl a	13525487
5	TZ2	TZ	Peri	264069505
5	TZ2	TZ	Fuco	729239889
5	TZ2	TZ	Prasi	104158503
5	TZ2	TZ	19HF	821191747
5	TZ2	TZ	Allo	57306523
5	TZ2	TZ	Zea	0
5	TZ2	TZ	Chl b	207573593
5	TZ2	TZ	Chl a	12437133
6	TZ2	TZ	Peri	30829344
6	TZ2	TZ	Fuco	1154959457
6	TZ2	TZ	Prasi	81722845
6	TZ2	TZ	19HF	1479661497
6	TZ2	TZ	Allo	5078848
6	TZ2	TZ	Zea	9026954
6	TZ2	TZ	Chl b	212766225
6	TZ2	TZ	Chl a	1881700774
7	TZ2	TZ	Peri	411968977
7	TZ2	TZ	Fuco	1992709982
7	TZ2	TZ	Prasi	88700389
7	TZ2	TZ	19HF	2096674237
7	TZ2	TZ	Allo	64403634
7	TZ2	TZ	Zea	21117533
7	TZ2	TZ	Chl b	241634293
7	TZ2	TZ	Chl a	2742430917
8	TZ2	TZ	Peri	449349711
8	TZ2	TZ	Fuco	1918576853
8	TZ2	TZ	Prasi	103917142
8	TZ2	TZ	19HF	2452402125
8	TZ2	TZ	Allo	54481802
8	TZ2	TZ	Zea	29302273
8	TZ2	TZ	Chl b	221118873
8	TZ2	TZ	Chl a	2772442641
9	TZ2	TZ	Peri	39515895
9	TZ2	TZ	Fuco	2175216486
9	TZ2	TZ	Prasi	48272321
9	TZ2	TZ	19HF	3175936947
9	TZ2	TZ	Allo	56190759
9	TZ2	TZ	Zea	82587868
9	TZ2	TZ	Chl b	186761921
9	TZ2	TZ	Chl a	3082932421
10	TZ2	TZ	Peri	394645196
10	TZ2	TZ	Fuco	1849522361
10	TZ2	TZ	Prasi	0
10	TZ2	TZ	19HF	3127868817
10	TZ2	TZ	Allo	45668674
10	TZ2	TZ	Zea	137625721
10	TZ2	TZ	Chl b	145920352
10	TZ2	TZ	Chl a	2914721856
11	TZ2	TZ	Peri	619657406
11	TZ2	TZ	Fuco	1176115239
11	TZ2	TZ	Prasi	0
11	TZ2	TZ	19HF	1904874576
11	TZ2	TZ	Allo	54731159
11	TZ2	TZ	Zea	105602411
11	TZ2	TZ	Chl b	79266204
11	TZ2	TZ	Chl a	1842693847
12	TZ2	TZ	Peri	772382284
12	TZ2	TZ	Fuco	821102589
12	TZ2	TZ	Prasi	0
12	TZ2	TZ	19HF	684875504
12	TZ2	TZ	Allo	79489409
12	TZ2	TZ	Zea	69894404
12	TZ2	TZ	Chl b	59507475
12	TZ2	TZ	Chl a	1240882692
13	TZ2	TZ	Peri	1276059302
13	TZ2	TZ	Fuco	891281146
13	TZ2	TZ	Prasi	0
13	TZ2	TZ	19HF	26033689
13	TZ2	TZ	Allo	64398202
13	TZ2	TZ	Zea	47958818
13	TZ2	TZ	Chl b	58780825
13	TZ2	TZ	Chl a	1276278069
14	TZ2	TZ	Peri	1261046671
14	TZ2	TZ	Fuco	952463711
14	TZ2	TZ	Prasi	0
14	TZ2	TZ	19HF	124727306
14	TZ2	TZ	Allo	57457389
14	TZ2	TZ	Zea	27740459
14	TZ2	TZ	Chl b	52310153
14	TZ2	TZ	Chl a	1195498163
15	TZ2	TZ	Peri	867427354
15	TZ2	TZ	Fuco	1263916109
15	TZ2	TZ	Prasi	0
15	TZ2	TZ	19HF	98930369
15	TZ2	TZ	Allo	38192579
15	TZ2	TZ	Zea	13152804
15	TZ2	TZ	Chl b	44031549
15	TZ2	TZ	Chl a	1270900149
16	TZ2	TZ	Peri	318965821
16	TZ2	TZ	Fuco	1626761106
16	TZ2	TZ	Prasi	0
16	TZ2	TZ	19HF	91354971
16	TZ2	TZ	Allo	24231397
16	TZ2	TZ	Zea	2632155
16	TZ2	TZ	Chl b	33246008
16	TZ2	TZ	Chl a	1287338982
17	TZ2	TZ	Peri	126439
17	TZ2	TZ	Fuco	2662473596
17	TZ2	TZ	Prasi	0
17	TZ2	TZ	19HF	97202212
17	TZ2	TZ	Allo	16223059
17	TZ2	TZ	Zea	10441746
17	TZ2	TZ	Chl b	29141412
17	TZ2	TZ	Chl a	1800198418
18	TZ2	TZ	Peri	0
18	TZ2	TZ	Fuco	4618872205
18	TZ2	TZ	Prasi	0
18	TZ2	TZ	19HF	138502516
18	TZ2	TZ	Allo	17317711
18	TZ2	TZ	Zea	18353053
18	TZ2	TZ	Chl b	25985313
18	TZ2	TZ	Chl a	3063155367
0	Z1	Z	Peri	126220771
0	Z1	Z	Fuco	27134418
0	Z1	Z	Prasi	90634025
0	Z1	Z	19HF	53021078
0	Z1	Z	Allo	396208286
0	Z1	Z	Zea	11088212
0	Z1	Z	Chl b	158371146
0	Z1	Z	Chl a	827578692
1	Z1	Z	Peri	177904413
1	Z1	Z	Fuco	367005365
1	Z1	Z	Prasi	7321302
1	Z1	Z	19HF	68438937
1	Z1	Z	Allo	230903271
1	Z1	Z	Zea	6891272
1	Z1	Z	Chl b	139179943
1	Z1	Z	Chl a	798374145
2	Z1	Z	Peri	201913845
2	Z1	Z	Fuco	45662501
2	Z1	Z	Prasi	119556276
2	Z1	Z	19HF	156942211
2	Z1	Z	Allo	118017424
2	Z1	Z	Zea	9171091
2	Z1	Z	Chl b	211428978
2	Z1	Z	Chl a	8806172
3	Z1	Z	Peri	243587849
3	Z1	Z	Fuco	614958074
3	Z1	Z	Prasi	107895037
3	Z1	Z	19HF	335741741
3	Z1	Z	Allo	75013992
3	Z1	Z	Zea	8504574
3	Z1	Z	Chl b	195172859
3	Z1	Z	Chl a	1034600479
4	Z1	Z	Peri	307944088
4	Z1	Z	Fuco	852371884
4	Z1	Z	Prasi	8896095
4	Z1	Z	19HF	590695879
4	Z1	Z	Allo	70538575
4	Z1	Z	Zea	7133856
4	Z1	Z	Chl b	193379577
4	Z1	Z	Chl a	1214594555
5	Z1	Z	Peri	329898504
5	Z1	Z	Fuco	674557192
5	Z1	Z	Prasi	85395381
5	Z1	Z	19HF	951148436
5	Z1	Z	Allo	54802526
5	Z1	Z	Zea	26010666
5	Z1	Z	Chl b	198378822
5	Z1	Z	Chl a	1257924696
6	Z1	Z	Peri	328511369
6	Z1	Z	Fuco	73899682
6	Z1	Z	Prasi	103163801
6	Z1	Z	19HF	14389792
6	Z1	Z	Allo	60643225
6	Z1	Z	Zea	11130605
6	Z1	Z	Chl b	2124542
6	Z1	Z	Chl a	1622616082
7	Z1	Z	Peri	409264919
7	Z1	Z	Fuco	1110988275
7	Z1	Z	Prasi	142074217
7	Z1	Z	19HF	2375747819
7	Z1	Z	Allo	7446376
7	Z1	Z	Zea	44138527
7	Z1	Z	Chl b	37155226
7	Z1	Z	Chl a	2463780132
8	Z1	Z	Peri	307533085
8	Z1	Z	Fuco	1032146697
8	Z1	Z	Prasi	145639786
8	Z1	Z	19HF	2759823717
8	Z1	Z	Allo	6811108
8	Z1	Z	Zea	6757733
8	Z1	Z	Chl b	403210717
8	Z1	Z	Chl a	2730323265
9	Z1	Z	Peri	418795054
9	Z1	Z	Fuco	121592494
9	Z1	Z	Prasi	138092665
9	Z1	Z	19HF	2813388532
9	Z1	Z	Allo	40181653
9	Z1	Z	Zea	42365072
9	Z1	Z	Chl b	368973775
9	Z1	Z	Chl a	2785475051
10	Z1	Z	Peri	500618925
10	Z1	Z	Fuco	1186138379
10	Z1	Z	Prasi	113321102
10	Z1	Z	19HF	2421237469
10	Z1	Z	Allo	14991617
10	Z1	Z	Zea	74574586
10	Z1	Z	Chl b	314616414
10	Z1	Z	Chl a	2507094384
11	Z1	Z	Peri	510799815
11	Z1	Z	Fuco	874016403
11	Z1	Z	Prasi	87808997
11	Z1	Z	19HF	1527491461
11	Z1	Z	Allo	77591549
11	Z1	Z	Zea	86588386
11	Z1	Z	Chl b	263060413
11	Z1	Z	Chl a	1849467725
12	Z1	Z	Peri	794383405
12	Z1	Z	Fuco	678170677
12	Z1	Z	Prasi	74113555
12	Z1	Z	19HF	702885406
12	Z1	Z	Allo	69726467
12	Z1	Z	Zea	46373598
12	Z1	Z	Chl b	228528591
12	Z1	Z	Chl a	1425541001
13	Z1	Z	Peri	1043194419
13	Z1	Z	Fuco	373374458
13	Z1	Z	Prasi	53277831
13	Z1	Z	19HF	167843909
13	Z1	Z	Allo	47337613
13	Z1	Z	Zea	23412897
13	Z1	Z	Chl b	209855142
13	Z1	Z	Chl a	1022762945
14	Z1	Z	Peri	1157761539
14	Z1	Z	Fuco	336470111
14	Z1	Z	Prasi	31546144
14	Z1	Z	19HF	25357907
14	Z1	Z	Allo	37003842
14	Z1	Z	Zea	16191899
14	Z1	Z	Chl b	210167166
14	Z1	Z	Chl a	923184655
15	Z1	Z	Peri	977536671
15	Z1	Z	Fuco	360329515
15	Z1	Z	Prasi	38288727
15	Z1	Z	19HF	12784555
15	Z1	Z	Allo	28191302
15	Z1	Z	Zea	9491397
15	Z1	Z	Chl b	212917093
15	Z1	Z	Chl a	837636623
16	Z1	Z	Peri	785923591
16	Z1	Z	Fuco	458533138
16	Z1	Z	Prasi	18975228
16	Z1	Z	19HF	0
16	Z1	Z	Allo	18178255
16	Z1	Z	Zea	12473061
16	Z1	Z	Chl b	204444436
16	Z1	Z	Chl a	799597621
17	Z1	Z	Peri	68373794
17	Z1	Z	Fuco	655418716
17	Z1	Z	Prasi	0
17	Z1	Z	19HF	0
17	Z1	Z	Allo	12617086
17	Z1	Z	Zea	8299673
17	Z1	Z	Chl b	219637615
17	Z1	Z	Chl a	81821989
18	Z1	Z	Peri	518848626
18	Z1	Z	Fuco	849813848
18	Z1	Z	Prasi	0
18	Z1	Z	19HF	25241071
18	Z1	Z	Allo	13694011
18	Z1	Z	Zea	1322201
18	Z1	Z	Chl b	214816669
18	Z1	Z	Chl a	911664907
0	Z2	Z	Peri	12508195
0	Z2	Z	Fuco	262255874
0	Z2	Z	Prasi	95182411
0	Z2	Z	19HF	53807474
0	Z2	Z	Allo	375985051
0	Z2	Z	Zea	8019406
0	Z2	Z	Chl b	16018843
0	Z2	Z	Chl a	773634493
1	Z2	Z	Peri	17679128
1	Z2	Z	Fuco	36879911
1	Z2	Z	Prasi	106395669
1	Z2	Z	19HF	76118657
1	Z2	Z	Allo	242408123
1	Z2	Z	Zea	6782934
1	Z2	Z	Chl b	159262644
1	Z2	Z	Chl a	841259386
2	Z2	Z	Peri	189463876
2	Z2	Z	Fuco	329965837
2	Z2	Z	Prasi	145872919
2	Z2	Z	19HF	139740356
2	Z2	Z	Allo	103105252
2	Z2	Z	Zea	9839964
2	Z2	Z	Chl b	219425027
2	Z2	Z	Chl a	823924151
3	Z2	Z	Peri	288241626
3	Z2	Z	Fuco	610304737
3	Z2	Z	Prasi	149502486
3	Z2	Z	19HF	324053647
3	Z2	Z	Allo	79404079
3	Z2	Z	Zea	6733475
3	Z2	Z	Chl b	242075928
3	Z2	Z	Chl a	1112489865
4	Z2	Z	Peri	336431741
4	Z2	Z	Fuco	804398312
4	Z2	Z	Prasi	12560403
4	Z2	Z	19HF	560579152
4	Z2	Z	Allo	62841211
4	Z2	Z	Zea	6017498
4	Z2	Z	Chl b	231768842
4	Z2	Z	Chl a	124017634
5	Z2	Z	Peri	373730275
5	Z2	Z	Fuco	722369587
5	Z2	Z	Prasi	107533909
5	Z2	Z	19HF	951602299
5	Z2	Z	Allo	48847073
5	Z2	Z	Zea	15223917
5	Z2	Z	Chl b	233400969
5	Z2	Z	Chl a	1302621318
6	Z2	Z	Peri	315804522
6	Z2	Z	Fuco	745657072
6	Z2	Z	Prasi	92631658
6	Z2	Z	19HF	1462229565
6	Z2	Z	Allo	4270919
6	Z2	Z	Zea	14189991
6	Z2	Z	Chl b	220014787
6	Z2	Z	Chl a	1650406481
7	Z2	Z	Peri	355175196
7	Z2	Z	Fuco	1101515224
7	Z2	Z	Prasi	132465465
7	Z2	Z	19HF	2447453671
7	Z2	Z	Allo	57471299
7	Z2	Z	Zea	36446492
7	Z2	Z	Chl b	330749094
7	Z2	Z	Chl a	2453134296
8	Z2	Z	Peri	331927832
8	Z2	Z	Fuco	1007346226
8	Z2	Z	Prasi	127683946
8	Z2	Z	19HF	2872112106
8	Z2	Z	Allo	52063135
8	Z2	Z	Zea	48936039
8	Z2	Z	Chl b	332940121
8	Z2	Z	Chl a	2698862436
9	Z2	Z	Peri	362795879
9	Z2	Z	Fuco	1080993744
9	Z2	Z	Prasi	119995116
9	Z2	Z	19HF	2984180303
9	Z2	Z	Allo	48544004
9	Z2	Z	Zea	30344207
9	Z2	Z	Chl b	304463626
9	Z2	Z	Chl a	2718533399
10	Z2	Z	Peri	529723084
10	Z2	Z	Fuco	1192803831
10	Z2	Z	Prasi	95538968
10	Z2	Z	19HF	2701167549
10	Z2	Z	Allo	46028237
10	Z2	Z	Zea	58938511
10	Z2	Z	Chl b	271046176
10	Z2	Z	Chl a	2574036036
11	Z2	Z	Peri	544990137
11	Z2	Z	Fuco	887680058
11	Z2	Z	Prasi	64038536
11	Z2	Z	19HF	1680888148
11	Z2	Z	Allo	84544482
11	Z2	Z	Zea	84643003
11	Z2	Z	Chl b	198838287
11	Z2	Z	Chl a	1954623162
12	Z2	Z	Peri	678069522
12	Z2	Z	Fuco	566220211
12	Z2	Z	Prasi	56628552
12	Z2	Z	19HF	606936084
12	Z2	Z	Allo	86068654
12	Z2	Z	Zea	48523882
12	Z2	Z	Chl b	156773308
12	Z2	Z	Chl a	1232787812
13	Z2	Z	Peri	1012026682
13	Z2	Z	Fuco	349847807
13	Z2	Z	Prasi	40729771
13	Z2	Z	19HF	91612909
13	Z2	Z	Allo	557441
13	Z2	Z	Zea	25059171
13	Z2	Z	Chl b	133381779
13	Z2	Z	Chl a	922596751
14	Z2	Z	Peri	1195582388
14	Z2	Z	Fuco	34926549
14	Z2	Z	Prasi	13110323
14	Z2	Z	19HF	65050693
14	Z2	Z	Allo	37780641
14	Z2	Z	Zea	23026646
14	Z2	Z	Chl b	119038951
14	Z2	Z	Chl a	863488527
15	Z2	Z	Peri	1100537917
15	Z2	Z	Fuco	349925796
15	Z2	Z	Prasi	14783398
15	Z2	Z	19HF	0
15	Z2	Z	Allo	25834426
15	Z2	Z	Zea	12993557
15	Z2	Z	Chl b	105399036
15	Z2	Z	Chl a	774905637
16	Z2	Z	Peri	839482435
16	Z2	Z	Fuco	407985932
16	Z2	Z	Prasi	0
16	Z2	Z	19HF	0
16	Z2	Z	Allo	16012636
16	Z2	Z	Zea	1443493
16	Z2	Z	Chl b	100159772
16	Z2	Z	Chl a	664602065
17	Z2	Z	Peri	68373794
17	Z2	Z	Fuco	595850794
17	Z2	Z	Prasi	0
17	Z2	Z	19HF	0
17	Z2	Z	Allo	10936966
17	Z2	Z	Zea	12044417
17	Z2	Z	Chl b	10181933
17	Z2	Z	Chl a	673643081
18	Z2	Z	Peri	518574624
18	Z2	Z	Fuco	71819978
18	Z2	Z	Prasi	0
18	Z2	Z	19HF	0
18	Z2	Z	Allo	6096689
18	Z2	Z	Zea	10348684
18	Z2	Z	Chl b	104106364
18	Z2	Z	Chl a	706216161

## Sheet: Phyto Cytometry
Day	Treatment	Mesocosm	Group	Abundance (cell mL)
0	C	C1	Cyano	740.872
1	C	C1	Cyano	597.505
2	C	C1	Cyano	407.091
3	C	C1	Cyano	243.87
4	C	C1	Cyano	110.442
5	C	C1	Cyano	153.39
6	C	C1	Cyano	55.3153
7	C	C1	Cyano	44.9325
8	C	C1	Cyano	70.9728
9	C	C1	Cyano	57.1478
10	C	C1	Cyano	29.1672
11	C	C1	Cyano	53.4104
12	C	C1	Cyano	76.0115
13	C	C1	Cyano	62.8217
14	C	C1	Cyano	17.808
15	C	C1	Cyano	77.1959
16	C	C1	Cyano	48.3019
17	C	C1	Cyano	59.5349
18	C	C1	Cyano	48.5603
0	C	C2	Cyano	677.482
1	C	C2	Cyano	490.723
2	C	C2	Cyano	273.621
3	C	C2	Cyano	207.444
4	C	C2	Cyano	138.065
5	C	C2	Cyano	72.5565
6	C	C2	Cyano	24.8941
7	C	C2	Cyano	39.0193
8	C	C2	Cyano	14.3806
9	C	C2	Cyano	38.7437
10	C	C2	Cyano	6.74814
11	C	C2	Cyano	6.86422
12	C	C2	Cyano	65.4631
13	C	C2	Cyano	77.2581
14	C	C2	Cyano	54.1264
15	C	C2	Cyano	44.5874
16	C	C2	Cyano	22.6703
17	C	C2	Cyano	49.0649
18	C	C2	Cyano	43.0345
0	T	T1	Cyano	740.247
1	T	T1	Cyano	436.783
2	T	T1	Cyano	343.95
3	T	T1	Cyano	270.246
4	T	T1	Cyano	366.137
5	T	T1	Cyano	121.538
6	T	T1	Cyano	89.026
7	T	T1	Cyano	383.563
8	T	T1	Cyano	362.841
9	T	T1	Cyano	246.779
10	T	T1	Cyano	173.505
11	T	T1	Cyano	126.019
12	T	T1	Cyano	198.596
13	T	T1	Cyano	209.566
14	T	T1	Cyano	139.465
15	T	T1	Cyano	147.78
16	T	T1	Cyano	134.194
17	T	T1	Cyano	237.443
18	T	T1	Cyano	466.471
0	T	T2	Cyano	420.691
1	T	T2	Cyano	447.846
2	T	T2	Cyano	452.623
3	T	T2	Cyano	560.538
4	T	T2	Cyano	314.77
5	T	T2	Cyano	266.515
6	T	T2	Cyano	345.444
7	T	T2	Cyano	998.508
8	T	T2	Cyano	848.081
9	T	T2	Cyano	943.639
10	T	T2	Cyano	1441.62
11	T	T2	Cyano	1118.06
12	T	T2	Cyano	1518.17
13	T	T2	Cyano	1666.21
14	T	T2	Cyano	1412.21
15	T	T2	Cyano	1683.92
16	T	T2	Cyano	758.57
17	T	T2	Cyano	626.237
18	T	T2	Cyano	544.43
1	Z	Z1	Cyano	568.552
2	Z	Z1	Cyano	341.756
3	Z	Z1	Cyano	188.369
4	Z	Z1	Cyano	248.472
5	Z	Z1	Cyano	330.535
6	Z	Z1	Cyano	245.361
7	Z	Z1	Cyano	615.015
8	Z	Z1	Cyano	368.166
9	Z	Z1	Cyano	381.005
10	Z	Z1	Cyano	434.691
11	Z	Z1	Cyano	212.344
12	Z	Z1	Cyano	196.603
13	Z	Z1	Cyano	257.07
14	Z	Z1	Cyano	176.914
15	Z	Z1	Cyano	135.22
16	Z	Z1	Cyano	121.2
17	Z	Z1	Cyano	50.3371
18	Z	Z1	Cyano	190.534
0	Z	Z2	Cyano	468.727
1	Z	Z2	Cyano	414.475
2	Z	Z2	Cyano	406.242
3	Z	Z2	Cyano	230.17
4	Z	Z2	Cyano	218.541
5	Z	Z2	Cyano	159.046
6	Z	Z2	Cyano	44.9071
7	Z	Z2	Cyano	249.195
8	Z	Z2	Cyano	161.861
9	Z	Z2	Cyano	198.243
10	Z	Z2	Cyano	146.187
11	Z	Z2	Cyano	203.854
12	Z	Z2	Cyano	360.795
13	Z	Z2	Cyano	401.426
14	Z	Z2	Cyano	438.582
15	Z	Z2	Cyano	313.962
16	Z	Z2	Cyano	237.262
17	Z	Z2	Cyano	322.838
18	Z	Z2	Cyano	226.292
0	TZ	TZ1	Cyano	423.336
1	TZ	TZ1	Cyano	471.459
2	TZ	TZ1	Cyano	300.461
3	TZ	TZ1	Cyano	258.85
4	TZ	TZ1	Cyano	238.785
5	TZ	TZ1	Cyano	135.804
6	TZ	TZ1	Cyano	189.173
7	TZ	TZ1	Cyano	375.458
8	TZ	TZ1	Cyano	225.304
9	TZ	TZ1	Cyano	125.419
10	TZ	TZ1	Cyano	143.552
11	TZ	TZ1	Cyano	119.399
12	TZ	TZ1	Cyano	117.843
13	TZ	TZ1	Cyano	86.4959
14	TZ	TZ1	Cyano	57.4752
15	TZ	TZ1	Cyano	121.841
16	TZ	TZ1	Cyano	29.8475
17	TZ	TZ1	Cyano	76.843
18	TZ	TZ1	Cyano	139.647
0	TZ	TZ2	Cyano	456.773
1	TZ	TZ2	Cyano	777.916
2	TZ	TZ2	Cyano	449.031
3	TZ	TZ2	Cyano	300.217
4	TZ	TZ2	Cyano	271.438
5	TZ	TZ2	Cyano	184.238
6	TZ	TZ2	Cyano	339.991
7	TZ	TZ2	Cyano	588.899
8	TZ	TZ2	Cyano	723.99
9	TZ	TZ2	Cyano	366.117
10	TZ	TZ2	Cyano	308.443
11	TZ	TZ2	Cyano	266.502
12	TZ	TZ2	Cyano	379.61
13	TZ	TZ2	Cyano	256.842
14	TZ	TZ2	Cyano	247.129
15	TZ	TZ2	Cyano	207.814
16	TZ	TZ2	Cyano	140.516
17	TZ	TZ2	Cyano	216.808
18	TZ	TZ2	Cyano	321.405
0	C	C1	Nano all	2348.56
1	C	C1	Nano all	2310.35
2	C	C1	Nano all	2227.48
3	C	C1	Nano all	2288.08
4	C	C1	Nano all	2569.63
5	C	C1	Nano all	3717.46
6	C	C1	Nano all	5499.92
7	C	C1	Nano all	5961.04
8	C	C1	Nano all	7508.92
9	C	C1	Nano all	8579.32
10	C	C1	Nano all	8655.37
11	C	C1	Nano all	8472.22
12	C	C1	Nano all	6258.28
13	C	C1	Nano all	6863.27
14	C	C1	Nano all	7310.18
15	C	C1	Nano all	8585.9
16	C	C1	Nano all	13162.3
17	C	C1	Nano all	7813.95
18	C	C1	Nano all	9339.77
0	C	C2	Nano all	2751.84
1	C	C2	Nano all	2491.95
2	C	C2	Nano all	2431.32
3	C	C2	Nano all	2400.43
4	C	C2	Nano all	2907.49
5	C	C2	Nano all	2292.78
6	C	C2	Nano all	5891.61
7	C	C2	Nano all	6038.23
8	C	C2	Nano all	7564.18
9	C	C2	Nano all	9933.9
10	C	C2	Nano all	7929.07
11	C	C2	Nano all	10715
12	C	C2	Nano all	9426.69
13	C	C2	Nano all	6812.76
14	C	C2	Nano all	9162.83
15	C	C2	Nano all	10843.6
16	C	C2	Nano all	9393.06
17	C	C2	Nano all	10289.6
18	C	C2	Nano all	13376.6
0	T	T1	Nano all	2509.44
1	T	T1	Nano all	2475.1
2	T	T1	Nano all	2596.83
3	T	T1	Nano all	3118.78
4	T	T1	Nano all	3191.76
5	T	T1	Nano all	2373.57
6	T	T1	Nano all	4136.28
7	T	T1	Nano all	2926.44
8	T	T1	Nano all	4887.68
9	T	T1	Nano all	4292.45
10	T	T1	Nano all	4580.52
11	T	T1	Nano all	4046.61
12	T	T1	Nano all	2821.44
13	T	T1	Nano all	1474.45
14	T	T1	Nano all	1492.28
15	T	T1	Nano all	1448.24
16	T	T1	Nano all	1507.7
17	T	T1	Nano all	2117.99
18	T	T1	Nano all	2110.59
0	T	T2	Nano all	2075.87
1	T	T2	Nano all	2563.53
2	T	T2	Nano all	2458.21
3	T	T2	Nano all	2242.15
4	T	T2	Nano all	2258.13
5	T	T2	Nano all	3033.57
6	T	T2	Nano all	5720.89
7	T	T2	Nano all	5785.9
8	T	T2	Nano all	6302.94
9	T	T2	Nano all	6927.01
10	T	T2	Nano all	6066.16
11	T	T2	Nano all	3405.01
12	T	T2	Nano all	2998.01
13	T	T2	Nano all	2144.4
14	T	T2	Nano all	1509.6
15	T	T2	Nano all	1964.57
16	T	T2	Nano all	1304.74
17	T	T2	Nano all	2244.01
18	T	T2	Nano all	3336.38
0	Z	Z1	Nano all	2328.37
1	Z	Z1	Nano all	2680.32
2	Z	Z1	Nano all	2696.08
3	Z	Z1	Nano all	2448.79
4	Z	Z1	Nano all	3414.19
5	Z	Z1	Nano all	3216.67
6	Z	Z1	Nano all	5267.6
7	Z	Z1	Nano all	4835.55
8	Z	Z1	Nano all	5168.48
9	Z	Z1	Nano all	7060.76
10	Z	Z1	Nano all	5765
11	Z	Z1	Nano all	4839.98
12	Z	Z1	Nano all	2759.22
13	Z	Z1	Nano all	1900.76
14	Z	Z1	Nano all	1356.34
15	Z	Z1	Nano all	1384.02
16	Z	Z1	Nano all	1318.94
17	Z	Z1	Nano all	1452.58
18	Z	Z1	Nano all	2405.5
0	Z	Z2	Nano all	2611.48
1	Z	Z2	Nano all	2003.3
2	Z	Z2	Nano all	2557.82
3	Z	Z2	Nano all	3238.82
4	Z	Z2	Nano all	3195.23
5	Z	Z2	Nano all	3347.92
6	Z	Z2	Nano all	5456.21
7	Z	Z2	Nano all	5788.99
8	Z	Z2	Nano all	6480.91
9	Z	Z2	Nano all	6315.46
10	Z	Z2	Nano all	6261.67
11	Z	Z2	Nano all	4763.4
12	Z	Z2	Nano all	2986.58
13	Z	Z2	Nano all	1806.42
14	Z	Z2	Nano all	1461.94
15	Z	Z2	Nano all	1163.51
16	Z	Z2	Nano all	798.783
17	Z	Z2	Nano all	1097.65
18	Z	Z2	Nano all	942.883
0	TZ	TZ1	Nano all	2214.37
1	TZ	TZ1	Nano all	2115.19
2	TZ	TZ1	Nano all	2989.96
3	TZ	TZ1	Nano all	3084.63
4	TZ	TZ1	Nano all	4019.55
5	TZ	TZ1	Nano all	5064.69
6	TZ	TZ1	Nano all	8538.57
7	TZ	TZ1	Nano all	6662.39
8	TZ	TZ1	Nano all	9485.28
9	TZ	TZ1	Nano all	8380.94
10	TZ	TZ1	Nano all	7744.25
11	TZ	TZ1	Nano all	5934.83
12	TZ	TZ1	Nano all	4445.31
13	TZ	TZ1	Nano all	5328.15
14	TZ	TZ1	Nano all	4353.74
15	TZ	TZ1	Nano all	5117.32
16	TZ	TZ1	Nano all	4275.66
17	TZ	TZ1	Nano all	5036.71
18	TZ	TZ1	Nano all	6666.29
0	TZ	TZ2	Nano all	2632.25
1	TZ	TZ2	Nano all	2304.11
2	TZ	TZ2	Nano all	2903.22
3	TZ	TZ2	Nano all	3269.94
4	TZ	TZ2	Nano all	4113.99
5	TZ	TZ2	Nano all	3885.02
6	TZ	TZ2	Nano all	7132.26
7	TZ	TZ2	Nano all	5618.23
8	TZ	TZ2	Nano all	8215.38
9	TZ	TZ2	Nano all	8144.23
10	TZ	TZ2	Nano all	6206.47
11	TZ	TZ2	Nano all	4401.09
12	TZ	TZ2	Nano all	2546.83
13	TZ	TZ2	Nano all	1790.11
14	TZ	TZ2	Nano all	2331.25
15	TZ	TZ2	Nano all	2182.05
16	TZ	TZ2	Nano all	2847.29
17	TZ	TZ2	Nano all	5691.21
18	TZ	TZ2	Nano all	6888.29
0	C	C1	Pico	18447.7
1	C	C1	Pico	33866.6
2	C	C1	Pico	35662.7
3	C	C1	Pico	23669.8
4	C	C1	Pico	14976
5	C	C1	Pico	15862.4
6	C	C1	Pico	22876.8
7	C	C1	Pico	16804.8
8	C	C1	Pico	19013.6
9	C	C1	Pico	13851.2
10	C	C1	Pico	8837.67
11	C	C1	Pico	5474.57
12	C	C1	Pico	1678.59
13	C	C1	Pico	761.713
14	C	C1	Pico	685.607
15	C	C1	Pico	806.268
16	C	C1	Pico	2076.98
17	C	C1	Pico	558.14
18	C	C1	Pico	793.152
0	C	C2	Pico	17349.1
1	C	C2	Pico	36505.2
2	C	C2	Pico	37603.4
3	C	C2	Pico	25789.8
4	C	C2	Pico	21465.1
5	C	C2	Pico	14808.8
6	C	C2	Pico	25541.4
7	C	C2	Pico	22465.3
8	C	C2	Pico	20262.2
9	C	C2	Pico	16907.8
10	C	C2	Pico	9589.11
11	C	C2	Pico	9733.46
12	C	C2	Pico	8037.42
13	C	C2	Pico	4445.85
14	C	C2	Pico	2690.86
15	C	C2	Pico	1917.26
16	C	C2	Pico	1080.62
17	C	C2	Pico	911.205
18	C	C2	Pico	753.103
0	T	T1	Pico	18728.3
1	T	T1	Pico	31157.2
2	T	T1	Pico	53166.1
3	T	T1	Pico	47694.7
4	T	T1	Pico	33899.5
5	T	T1	Pico	10452.3
6	T	T1	Pico	10258.5
7	T	T1	Pico	7955.38
8	T	T1	Pico	8615.7
9	T	T1	Pico	4995.4
10	T	T1	Pico	2991.22
11	T	T1	Pico	1799.27
12	T	T1	Pico	2150.32
13	T	T1	Pico	1452
14	T	T1	Pico	976.256
15	T	T1	Pico	908.845
16	T	T1	Pico	805.161
17	T	T1	Pico	1016.26
18	T	T1	Pico	879.412
0	T	T2	Pico	12869
1	T	T2	Pico	36762
2	T	T2	Pico	42975.8
3	T	T2	Pico	29912.3
4	T	T2	Pico	20535.3
5	T	T2	Pico	15371.7
6	T	T2	Pico	11391.2
7	T	T2	Pico	12301.6
8	T	T2	Pico	7103.53
9	T	T2	Pico	6353.83
10	T	T2	Pico	8325.79
11	T	T2	Pico	8449
12	T	T2	Pico	14138.9
13	T	T2	Pico	10938.7
14	T	T2	Pico	5474.91
15	T	T2	Pico	4264.11
16	T	T2	Pico	1644.58
17	T	T2	Pico	1781.79
18	T	T2	Pico	1409.93
0	Z	Z1	Pico	9245.01
1	Z	Z1	Pico	35589.9
2	Z	Z1	Pico	45316.9
3	Z	Z1	Pico	29775.7
4	Z	Z1	Pico	24515.9
5	Z	Z1	Pico	20485.1
6	Z	Z1	Pico	30003.1
7	Z	Z1	Pico	27944.7
8	Z	Z1	Pico	30855.1
9	Z	Z1	Pico	31493.7
10	Z	Z1	Pico	20088.4
11	Z	Z1	Pico	14732.3
12	Z	Z1	Pico	11131.8
13	Z	Z1	Pico	7532.93
14	Z	Z1	Pico	5174.72
15	Z	Z1	Pico	4128.18
16	Z	Z1	Pico	2623.62
17	Z	Z1	Pico	2150.11
18	Z	Z1	Pico	2095.88
0	Z	Z2	Pico	19701.4
1	Z	Z2	Pico	31198.7
2	Z	Z2	Pico	52984.4
3	Z	Z2	Pico	48828.9
4	Z	Z2	Pico	27762.3
5	Z	Z2	Pico	24914.5
6	Z	Z2	Pico	31577.2
7	Z	Z2	Pico	36468.7
8	Z	Z2	Pico	29005.5
9	Z	Z2	Pico	27654.9
10	Z	Z2	Pico	22131.1
11	Z	Z2	Pico	13678.6
12	Z	Z2	Pico	12895.1
13	Z	Z2	Pico	9076.69
14	Z	Z2	Pico	6194.01
15	Z	Z2	Pico	4912.59
16	Z	Z2	Pico	2586.16
17	Z	Z2	Pico	1632.64
18	Z	Z2	Pico	965.512
0	TZ	TZ1	Pico	18789.6
1	TZ	TZ1	Pico	30358.1
2	TZ	TZ1	Pico	47384.9
3	TZ	TZ1	Pico	47563.7
4	TZ	TZ1	Pico	36820.7
5	TZ	TZ1	Pico	27168.8
6	TZ	TZ1	Pico	42151.1
7	TZ	TZ1	Pico	29181.9
8	TZ	TZ1	Pico	29169.3
9	TZ	TZ1	Pico	19321.9
10	TZ	TZ1	Pico	10577.5
11	TZ	TZ1	Pico	9804.76
12	TZ	TZ1	Pico	12105.1
13	TZ	TZ1	Pico	14704.3
14	TZ	TZ1	Pico	10913.1
15	TZ	TZ1	Pico	12358.2
16	TZ	TZ1	Pico	8939.34
17	TZ	TZ1	Pico	7446.78
18	TZ	TZ1	Pico	9282.83
0	TZ	TZ2	Pico	19393.5
1	TZ	TZ2	Pico	34680.2
2	TZ	TZ2	Pico	51112.1
3	TZ	TZ2	Pico	54193.3
4	TZ	TZ2	Pico	40597
5	TZ	TZ2	Pico	12023.5
6	TZ	TZ2	Pico	14544.1
7	TZ	TZ2	Pico	10200.8
8	TZ	TZ2	Pico	14533.1
9	TZ	TZ2	Pico	9735.72
10	TZ	TZ2	Pico	5800.23
11	TZ	TZ2	Pico	3357.92
12	TZ	TZ2	Pico	4389.67
13	TZ	TZ2	Pico	2926.44
14	TZ	TZ2	Pico	2916.12
15	TZ	TZ2	Pico	2204.32
16	TZ	TZ2	Pico	2618.03
17	TZ	TZ2	Pico	3351.49
18	TZ	TZ2	Pico	2658.89

## Sheet: Phyto microscopy
Day	Mesocosm	Treatment	Taxa	Abundance (cell mL)
0	C1	C	Chaetoceros sp1	40.6328
0	C1	C	Chaetoceros sp2	0
0	C1	C	Chaetoceros sp3	0
0	C1	C	Navicula sp1	5.79099
0	C1	C	Navicula sp2	8.46516
0	C1	C	Leptocylindrus danicus	0
0	C1	C	Amphora sp	0
0	C1	C	Ceratoneis closterium	0
0	C1	C	Asterionellopsis glacialis	0
0	C1	C	Licmophora sp1	1.693
0	C1	C	Licmophora sp2	1.693
0	C1	C	Licmophora dalmatica	0
0	C1	C	Nitzschia sp1	10.1582
0	C1	C	Nitzschia sp2	0
0	C1	C	Nitzschia sp3	0
0	C1	C	Nitzschia sp4	0
0	C1	C	Pseudo-nitzschia delicatissima	10.1582
0	C1	C	Pseudo-nitzschia pungens	0
0	C1	C	Pseudo-nitzschia seriata	0
0	C1	C	Thalassiosira sp	0
0	C1	C	Thalassionema nitzschioides	0
0	C1	C	Fragilaria sp	0
0	C1	C	Skeletonema costatum	0
0	C1	C	Cyclotella sp	23.7025
0	C1	C	Guinardia sp1	10.1582
0	C1	C	Guinardia sp2	0
0	C1	C	Guinardia flaccida	0
0	C1	C	Guinardia striata	0
0	C1	C	Rhizosolenia sp	1.693
0	C1	C	Grammatophora sp	0
0	C1	C	Protoperidinium pallidum	0
0	C1	C	Oblea rotunda	0
0	C1	C	Heterocapsa sp	1.693
0	C1	C	Prorocentrum minimum	10.1582
0	C1	C	Prorocentrum sp2	0
0	C1	C	Prorocentrum sp3	0
0	C1	C	Prorocentrum micans	0
0	C1	C	Prorocentrum triestinum	0
0	C1	C	Gyrodinium sp1	0
0	C1	C	Gyrodinium sp2	0
0	C1	C	Gymnodinium sp	3.3861
0	C1	C	Gonyaulax sp	0
0	C1	C	Teleaulax sp	199.778
0	C1	C	Dinobryon sp	0
0	C1	C	Prasinophyceae sp	3.3861
0	C1	C	Pyramimonas sp	1.693
0	C1	C	Eutreptiella braarudii	0
0	C1	C	Chlorophyceae sp	74.4934
0	C1	C	Chrysochromulina sp	30.4746
0	C1	C	Acanthoica quattrospina	0
0	C1	C	Prymnesiophyceae sp	164.224
0	C2	C	Chaetoceros sp1	18.2001
0	C2	C	Chaetoceros sp2	0
0	C2	C	Chaetoceros sp3	5.79099
0	C2	C	Navicula sp1	2.53954
0	C2	C	Navicula sp2	3.38607
0	C2	C	Leptocylindrus danicus	2.53955
0	C2	C	Amphora sp	2.53955
0	C2	C	Ceratoneis closterium	1.69303
0	C2	C	Asterionellopsis glacialis	0
0	C2	C	Licmophora sp1	7.19539
0	C2	C	Licmophora sp2	1.69303
0	C2	C	Licmophora dalmatica	5.79099
0	C2	C	Nitzschia sp1	5.92561
0	C2	C	Nitzschia sp2	2.11629
0	C2	C	Nitzschia sp3	0
0	C2	C	Nitzschia sp4	0
0	C2	C	Pseudo-nitzschia delicatissima	0
0	C2	C	Pseudo-nitzschia pungens	1.69303
0	C2	C	Pseudo-nitzschia seriata	0
0	C2	C	Thalassiosira sp	0
0	C2	C	Thalassionema nitzschioides	0
0	C2	C	Fragilaria sp	0
0	C2	C	Skeletonema costatum	2.53955
0	C2	C	Cyclotella sp	21.1629
0	C2	C	Guinardia sp1	0
0	C2	C	Guinardia sp2	1.69303
0	C2	C	Guinardia flaccida	0
0	C2	C	Guinardia striata	0
0	C2	C	Rhizosolenia sp	0
0	C2	C	Grammatophora sp	0
0	C2	C	Protoperidinium pallidum	0
0	C2	C	Oblea rotunda	0
0	C2	C	Heterocapsa sp	0.84651
0	C2	C	Prorocentrum minimum	16.5071
0	C2	C	Prorocentrum sp2	0.846516
0	C2	C	Prorocentrum sp3	0.846516
0	C2	C	Prorocentrum micans	0
0	C2	C	Prorocentrum triestinum	0
0	C2	C	Gyrodinium sp1	1.69303
0	C2	C	Gyrodinium sp2	0.84651
0	C2	C	Gymnodinium sp	5.7909
0	C2	C	Gonyaulax sp	0
0	C2	C	Teleaulax sp	194.699
0	C2	C	Dinobryon sp	0
0	C2	C	Prasinophyceae sp	20.3164
0	C2	C	Pyramimonas sp	0
0	C2	C	Eutreptiella braarudii	1.69303
0	C2	C	Chlorophyceae sp	104.968
0	C2	C	Chrysochromulina sp	22.9427
0	C2	C	Acanthoica quattrospina	0
0	C2	C	Prymnesiophyceae sp	116.819
0	T1	T	Chaetoceros sp1	23.7024
0	T1	T	Chaetoceros sp2	0
0	T1	T	Chaetoceros sp3	0
0	T1	T	Navicula sp1	6.77213
0	T1	T	Navicula sp2	1.69303
0	T1	T	Leptocylindrus danicus	0.84651
0	T1	T	Amphora sp	3.38607
0	T1	T	Ceratoneis closterium	0.84651
0	T1	T	Asterionellopsis glacialis	0
0	T1	T	Licmophora sp1	3.38607
0	T1	T	Licmophora sp2	0.84651
0	T1	T	Licmophora dalmatica	0.84651
0	T1	T	Nitzschia sp1	1.69303
0	T1	T	Nitzschia sp2	4.23258
0	T1	T	Nitzschia sp3	0
0	T1	T	Nitzschia sp4	0
0	T1	T	Pseudo-nitzschia delicatissima	1.26977
0	T1	T	Pseudo-nitzschia pungens	0.84651
0	T1	T	Pseudo-nitzschia seriata	0
0	T1	T	Thalassiosira sp	0
0	T1	T	Thalassionema nitzschioides	0
0	T1	T	Fragilaria sp	0
0	T1	T	Skeletonema costatum	0
0	T1	T	Cyclotella sp	9.73494
0	T1	T	Guinardia sp1	0
0	T1	T	Guinardia sp2	0
0	T1	T	Guinardia flaccida	0
0	T1	T	Guinardia striata	0
0	T1	T	Rhizosolenia sp	0
0	T1	T	Grammatophora sp	0
0	T1	T	Protoperidinium pallidum	0
0	T1	T	Oblea rotunda	0
0	T1	T	Heterocapsa sp	2.96281
0	T1	T	Prorocentrum minimum	11.4713
0	T1	T	Prorocentrum sp2	0
0	T1	T	Prorocentrum sp3	0
0	T1	T	Prorocentrum micans	0
0	T1	T	Prorocentrum triestinum	0
0	T1	T	Gyrodinium sp1	3.38606
0	T1	T	Gyrodinium sp2	0
0	T1	T	Gymnodinium sp	10.5815
0	T1	T	Gonyaulax sp	0
0	T1	T	Teleaulax sp	262.42
0	T1	T	Dinobryon sp	0
0	T1	T	Prasinophyceae sp	33.8607
0	T1	T	Pyramimonas sp	0
0	T1	T	Eutreptiella braarudii	0.846516
0	T1	T	Chlorophyceae sp	184.541
0	T1	T	Chrysochromulina sp	13.5443
0	T1	T	Acanthoica quattrospina	0
0	T1	T	Prymnesiophyceae sp	101.582
0	T2	T	Chaetoceros sp1	9.73494
0	T2	T	Chaetoceros sp2	6.77213
0	T2	T	Chaetoceros sp3	0
0	T2	T	Navicula sp1	3.80932
0	T2	T	Navicula sp2	0
0	T2	T	Leptocylindrus danicus	5.92561
0	T2	T	Amphora sp	0
0	T2	T	Ceratoneis closterium	1.26977
0	T2	T	Asterionellopsis glacialis	0
0	T2	T	Licmophora sp1	0
0	T2	T	Licmophora sp2	0
0	T2	T	Licmophora dalmatica	1.26977
0	T2	T	Nitzschia sp1	1.26977
0	T2	T	Nitzschia sp2	1.26977
0	T2	T	Nitzschia sp3	0
0	T2	T	Nitzschia sp4	0
0	T2	T	Pseudo-nitzschia delicatissima	0
0	T2	T	Pseudo-nitzschia pungens	0
0	T2	T	Pseudo-nitzschia seriata	0
0	T2	T	Thalassiosira sp	0
0	T2	T	Thalassionema nitzschioides	0
0	T2	T	Fragilaria sp	0
0	T2	T	Skeletonema costatum	0.84651
0	T2	T	Cyclotella sp	8.88842
0	T2	T	Guinardia sp1	2.11629
0	T2	T	Guinardia sp2	1.69303
0	T2	T	Guinardia flaccida	0
0	T2	T	Guinardia striata	0
0	T2	T	Rhizosolenia sp	0
0	T2	T	Grammatophora sp	1.69303
0	T2	T	Protoperidinium pallidum	0
0	T2	T	Oblea rotunda	0
0	T2	T	Heterocapsa sp	2.11629
0	T2	T	Prorocentrum minimum	11.4713
0	T2	T	Prorocentrum sp2	0
0	T2	T	Prorocentrum sp3	0
0	T2	T	Prorocentrum micans	0
0	T2	T	Prorocentrum triestinum	0
0	T2	T	Gyrodinium sp1	0
0	T2	T	Gyrodinium sp2	0
0	T2	T	Gymnodinium sp	5.50236
0	T2	T	Gonyaulax sp	0
0	T2	T	Teleaulax sp	148.987
0	T2	T	Dinobryon sp	0
0	T2	T	Prasinophyceae sp	32.1676
0	T2	T	Pyramimonas sp	0
0	T2	T	Eutreptiella braarudii	0
0	T2	T	Chlorophyceae sp	145.601
0	T2	T	Chrysochromulina sp	0
0	T2	T	Acanthoica quattrospina	0
0	T2	T	Prymnesiophyceae sp	38.9397
0	Z1	Z	Chaetoceros sp1	37.2467
0	Z1	Z	Chaetoceros sp2	5.7909
0	Z1	Z	Chaetoceros sp3	8.88842
0	Z1	Z	Navicula sp1	3.38607
0	Z1	Z	Navicula sp2	3.38606
0	Z1	Z	Leptocylindrus danicus	3.38606
0	Z1	Z	Amphora sp	0
0	Z1	Z	Ceratoneis closterium	1.26977
0	Z1	Z	Asterionellopsis glacialis	10.1582
0	Z1	Z	Licmophora sp1	1.69303
0	Z1	Z	Licmophora sp2	0
0	Z1	Z	Licmophora dalmatica	1.69303
0	Z1	Z	Nitzschia sp1	0
0	Z1	Z	Nitzschia sp2	0
0	Z1	Z	Nitzschia sp3	0
0	Z1	Z	Nitzschia sp4	0
0	Z1	Z	Pseudo-nitzschia delicatissima	1.69303
0	Z1	Z	Pseudo-nitzschia pungens	0
0	Z1	Z	Pseudo-nitzschia seriata	0
0	Z1	Z	Thalassiosira sp	0
0	Z1	Z	Thalassionema nitzschioides	8.46516
0	Z1	Z	Fragilaria sp	0
0	Z1	Z	Skeletonema costatum	8.46516
0	Z1	Z	Cyclotella sp	39.363
0	Z1	Z	Guinardia sp1	0
0	Z1	Z	Guinardia sp2	0
0	Z1	Z	Guinardia flaccida	0
0	Z1	Z	Guinardia striata	0
0	Z1	Z	Rhizosolenia sp	0
0	Z1	Z	Grammatophora sp	1.26977
0	Z1	Z	Protoperidinium pallidum	0
0	Z1	Z	Oblea rotunda	0
0	Z1	Z	Heterocapsa sp	2.11629
0	Z1	Z	Prorocentrum minimum	15.6606
0	Z1	Z	Prorocentrum sp2	0
0	Z1	Z	Prorocentrum sp3	0
0	Z1	Z	Prorocentrum micans	0
0	Z1	Z	Prorocentrum triestinum	0
0	Z1	Z	Gyrodinium sp1	1.69303
0	Z1	Z	Gyrodinium sp2	0.84651
0	Z1	Z	Gymnodinium sp	9.31168
0	Z1	Z	Gonyaulax sp	0
0	Z1	Z	Teleaulax sp	274.271
0	Z1	Z	Dinobryon sp	0
0	Z1	Z	Prasinophyceae sp	28.7815
0	Z1	Z	Pyramimonas sp	0
0	Z1	Z	Eutreptiella braarudii	0
0	Z1	Z	Chlorophyceae sp	154.66
0	Z1	Z	Chrysochromulina sp	10.1582
0	Z1	Z	Acanthoica quattrospina	0
0	Z1	Z	Prymnesiophyceae sp	54.1771
0	Z2	Z	Chaetoceros sp1	26.6653
0	Z2	Z	Chaetoceros sp2	8.46516
0	Z2	Z	Chaetoceros sp3	0
0	Z2	Z	Navicula sp1	4.23258
0	Z2	Z	Navicula sp2	0
0	Z2	Z	Leptocylindrus danicus	4.23258
0	Z2	Z	Amphora sp	1.69303
0	Z2	Z	Ceratoneis closterium	0.84651
0	Z2	Z	Asterionellopsis glacialis	0
0	Z2	Z	Licmophora sp1	1.69303
0	Z2	Z	Licmophora sp2	1.69303
0	Z2	Z	Licmophora dalmatica	0
0	Z2	Z	Nitzschia sp1	0.84651
0	Z2	Z	Nitzschia sp2	5.7909
0	Z2	Z	Nitzschia sp3	0
0	Z2	Z	Nitzschia sp4	0
0	Z2	Z	Pseudo-nitzschia delicatissima	3.38606
0	Z2	Z	Pseudo-nitzschia pungens	0.84651
0	Z2	Z	Pseudo-nitzschia seriata	0
0	Z2	Z	Thalassiosira sp	0.84651
0	Z2	Z	Thalassionema nitzschioides	0
0	Z2	Z	Fragilaria sp	0
0	Z2	Z	Skeletonema costatum	2.53955
0	Z2	Z	Cyclotella sp	30.5133
0	Z2	Z	Guinardia sp1	0
0	Z2	Z	Guinardia sp2	0
0	Z2	Z	Guinardia flaccida	0
0	Z2	Z	Guinardia striata	0
0	Z2	Z	Rhizosolenia sp	0
0	Z2	Z	Grammatophora sp	0
0	Z2	Z	Protoperidinium pallidum	3.38607
0	Z2	Z	Oblea rotunda	0
0	Z2	Z	Heterocapsa sp	1.69303
0	Z2	Z	Prorocentrum minimum	16.5071
0	Z2	Z	Prorocentrum sp2	1.69303
0	Z2	Z	Prorocentrum sp3	1.69303
0	Z2	Z	Prorocentrum micans	0
0	Z2	Z	Prorocentrum triestinum	0
0	Z2	Z	Gyrodinium sp1	0.84561
0	Z2	Z	Gyrodinium sp2	0
0	Z2	Z	Gymnodinium sp	6.77213
0	Z2	Z	Gonyaulax sp	0
0	Z2	Z	Teleaulax sp	187.927
0	Z2	Z	Dinobryon sp	0
0	Z2	Z	Prasinophyceae sp	52.484
0	Z2	Z	Pyramimonas sp	1.69303
0	Z2	Z	Eutreptiella braarudii	0
0	Z2	Z	Chlorophyceae sp	209.936
0	Z2	Z	Chrysochromulina sp	11.8512
0	Z2	Z	Acanthoica quattrospina	0
0	Z2	Z	Prymnesiophyceae sp	35.5537
0	TZ1	TZ	Chaetoceros sp1	11.8512
0	TZ1	TZ	Chaetoceros sp2	5.7909
0	TZ1	TZ	Chaetoceros sp3	1.69303
0	TZ1	TZ	Navicula sp1	1.26977
0	TZ1	TZ	Navicula sp2	1.69303
0	TZ1	TZ	Leptocylindrus danicus	2.53954
0	TZ1	TZ	Amphora sp	0.84651
0	TZ1	TZ	Ceratoneis closterium	1.69303
0	TZ1	TZ	Asterionellopsis glacialis	0
0	TZ1	TZ	Licmophora sp1	1.69303
0	TZ1	TZ	Licmophora sp2	3.38606
0	TZ1	TZ	Licmophora dalmatica	0
0	TZ1	TZ	Nitzschia sp1	2.53954
0	TZ1	TZ	Nitzschia sp2	1.69303
0	TZ1	TZ	Nitzschia sp3	0
0	TZ1	TZ	Nitzschia sp4	0
0	TZ1	TZ	Pseudo-nitzschia delicatissima	2.53954
0	TZ1	TZ	Pseudo-nitzschia pungens	0
0	TZ1	TZ	Pseudo-nitzschia seriata	2.53954
0	TZ1	TZ	Thalassiosira sp	0
0	TZ1	TZ	Thalassionema nitzschioides	0
0	TZ1	TZ	Fragilaria sp	0
0	TZ1	TZ	Skeletonema costatum	0
0	TZ1	TZ	Cyclotella sp	32.1676
0	TZ1	TZ	Guinardia sp1	0
0	TZ1	TZ	Guinardia sp2	0
0	TZ1	TZ	Guinardia flaccida	0
0	TZ1	TZ	Guinardia striata	0
0	TZ1	TZ	Rhizosolenia sp	0
0	TZ1	TZ	Grammatophora sp	0
0	TZ1	TZ	Protoperidinium pallidum	0
0	TZ1	TZ	Oblea rotunda	0
0	TZ1	TZ	Heterocapsa sp	0
0	TZ1	TZ	Prorocentrum minimum	8.41906
0	TZ1	TZ	Prorocentrum sp2	0
0	TZ1	TZ	Prorocentrum sp3	0
0	TZ1	TZ	Prorocentrum micans	0
0	TZ1	TZ	Prorocentrum triestinum	0
0	TZ1	TZ	Gyrodinium sp1	0
0	TZ1	TZ	Gyrodinium sp2	0
0	TZ1	TZ	Gymnodinium sp	33.8606
0	TZ1	TZ	Gonyaulax sp	0
0	TZ1	TZ	Teleaulax sp	121.898
0	TZ1	TZ	Dinobryon sp	0
0	TZ1	TZ	Prasinophyceae sp	13.5443
0	TZ1	TZ	Pyramimonas sp	0
0	TZ1	TZ	Eutreptiella braarudii	0
0	TZ1	TZ	Chlorophyceae sp	66.2828
0	TZ1	TZ	Chrysochromulina sp	1.69303
0	TZ1	TZ	Acanthoica quattrospina	0
0	TZ1	TZ	Prymnesiophyceae sp	8.46516
0	TZ2	TZ	Chaetoceros sp1	27.8853
0	TZ2	TZ	Chaetoceros sp2	0
0	TZ2	TZ	Chaetoceros sp3	13.121
0	TZ2	TZ	Navicula sp1	2.96281
0	TZ2	TZ	Navicula sp2	0
0	TZ2	TZ	Leptocylindrus danicus	5.79099
0	TZ2	TZ	Amphora sp	0
0	TZ2	TZ	Ceratoneis closterium	2.53954
0	TZ2	TZ	Asterionellopsis glacialis	0
0	TZ2	TZ	Licmophora sp1	3.38607
0	TZ2	TZ	Licmophora sp2	2.96281
0	TZ2	TZ	Licmophora dalmatica	0
0	TZ2	TZ	Nitzschia sp1	1.69303
0	TZ2	TZ	Nitzschia sp2	2.11629
0	TZ2	TZ	Nitzschia sp3	0
0	TZ2	TZ	Nitzschia sp4	0
0	TZ2	TZ	Pseudo-nitzschia delicatissima	0
0	TZ2	TZ	Pseudo-nitzschia pungens	0
0	TZ2	TZ	Pseudo-nitzschia seriata	0
0	TZ2	TZ	Thalassiosira sp	0
0	TZ2	TZ	Thalassionema nitzschioides	0
0	TZ2	TZ	Fragilaria sp	0
0	TZ2	TZ	Skeletonema costatum	6.77213
0	TZ2	TZ	Cyclotella sp	33.1414
0	TZ2	TZ	Guinardia sp1	3.38606
0	TZ2	TZ	Guinardia sp2	0
0	TZ2	TZ	Guinardia flaccida	0
0	TZ2	TZ	Guinardia striata	0
0	TZ2	TZ	Rhizosolenia sp	0
0	TZ2	TZ	Grammatophora sp	0
0	TZ2	TZ	Protoperidinium pallidum	0
0	TZ2	TZ	Oblea rotunda	0
0	TZ2	TZ	Heterocapsa sp	0.84651
0	TZ2	TZ	Prorocentrum minimum	8.46516
0	TZ2	TZ	Prorocentrum sp2	0
0	TZ2	TZ	Prorocentrum sp3	0
0	TZ2	TZ	Prorocentrum micans	0
0	TZ2	TZ	Prorocentrum triestinum	0
0	TZ2	TZ	Gyrodinium sp1	0
0	TZ2	TZ	Gyrodinium sp2	0
0	TZ2	TZ	Gymnodinium sp	4.65584
0	TZ2	TZ	Gonyaulax sp	0.84651
0	TZ2	TZ	Teleaulax sp	133.75
0	TZ2	TZ	Dinobryon sp	0
0	TZ2	TZ	Prasinophyceae sp	20.3164
0	TZ2	TZ	Pyramimonas sp	1.69303
0	TZ2	TZ	Eutreptiella braarudii	0
0	TZ2	TZ	Chlorophyceae sp	94.8098
0	TZ2	TZ	Chrysochromulina sp	0
0	TZ2	TZ	Acanthoica quattrospina	0
0	TZ2	TZ	Prymnesiophyceae sp	5.7909
3	C1	C	Chaetoceros sp1	14.3908
3	C1	C	Chaetoceros sp2	5.92561
3	C1	C	Chaetoceros sp3	8.41906
3	C1	C	Navicula sp1	2.11629
3	C1	C	Navicula sp2	0.846516
3	C1	C	Leptocylindrus danicus	1.26977
3	C1	C	Amphora sp	0
3	C1	C	Ceratoneis closterium	0
3	C1	C	Asterionellopsis glacialis	2.53955
3	C1	C	Licmophora sp1	2.11629
3	C1	C	Licmophora sp2	0
3	C1	C	Licmophora dalmatica	1.69303
3	C1	C	Nitzschia sp1	1.69303
3	C1	C	Nitzschia sp2	1.69303
3	C1	C	Nitzschia sp3	0
3	C1	C	Nitzschia sp4	0
3	C1	C	Pseudo-nitzschia delicatissima	0
3	C1	C	Pseudo-nitzschia pungens	0
3	C1	C	Pseudo-nitzschia seriata	0
3	C1	C	Thalassiosira sp	0.846516
3	C1	C	Thalassionema nitzschioides	0
3	C1	C	Fragilaria sp	0
3	C1	C	Skeletonema costatum	5.79099
3	C1	C	Cyclotella sp	59.6794
3	C1	C	Guinardia sp1	2.96281
3	C1	C	Guinardia sp2	0
3	C1	C	Guinardia flaccida	1.69303
3	C1	C	Guinardia striata	0
3	C1	C	Rhizosolenia sp	0
3	C1	C	Grammatophora sp	0
3	C1	C	Protoperidinium pallidum	1.69303
3	C1	C	Oblea rotunda	0
3	C1	C	Heterocapsa sp	7.61865
3	C1	C	Prorocentrum minimum	26.242
3	C1	C	Prorocentrum sp2	1.69303
3	C1	C	Prorocentrum sp3	0
3	C1	C	Prorocentrum micans	0
3	C1	C	Prorocentrum triestinum	0
3	C1	C	Gyrodinium sp1	4.23258
3	C1	C	Gyrodinium sp2	0
3	C1	C	Gymnodinium sp	17.3536
3	C1	C	Gonyaulax sp	0
3	C1	C	Teleaulax sp	111.74
3	C1	C	Dinobryon sp	86.3447
3	C1	C	Prasinophyceae sp	160.838
3	C1	C	Pyramimonas sp	3.38607
3	C1	C	Eutreptiella braarudii	18.6234
3	C1	C	Chlorophyceae sp	147.294
3	C1	C	Chrysochromulina sp	20.3164
3	C1	C	Acanthoica quattrospina	6.77213
3	C1	C	Prymnesiophyceae sp	37.2467
3	C2	C	Chaetoceros sp1	13.5443
3	C2	C	Chaetoceros sp2	2.96281
3	C2	C	Chaetoceros sp3	0
3	C2	C	Navicula sp1	0.423258
3	C2	C	Navicula sp2	0.846516
3	C2	C	Leptocylindrus danicus	0.846516
3	C2	C	Amphora sp	0
3	C2	C	Ceratoneis closterium	2.11629
3	C2	C	Asterionellopsis glacialis	0.846516
3	C2	C	Licmophora sp1	0.846516
3	C2	C	Licmophora sp2	1.69303
3	C2	C	Licmophora dalmatica	0
3	C2	C	Nitzschia sp1	0
3	C2	C	Nitzschia sp2	0
3	C2	C	Nitzschia sp3	0
3	C2	C	Nitzschia sp4	0
3	C2	C	Pseudo-nitzschia delicatissima	1.69303
3	C2	C	Pseudo-nitzschia pungens	0
3	C2	C	Pseudo-nitzschia seriata	0
3	C2	C	Thalassiosira sp	0
3	C2	C	Thalassionema nitzschioides	0
3	C2	C	Fragilaria sp	0
3	C2	C	Skeletonema costatum	3.38607
3	C2	C	Cyclotella sp	44.4421
3	C2	C	Guinardia sp1	0
3	C2	C	Guinardia sp2	0
3	C2	C	Guinardia flaccida	0
3	C2	C	Guinardia striata	0
3	C2	C	Rhizosolenia sp	0
3	C2	C	Grammatophora sp	0
3	C2	C	Protoperidinium pallidum	0
3	C2	C	Oblea rotunda	0
3	C2	C	Heterocapsa sp	5.92561
3	C2	C	Prorocentrum minimum	28.7816
3	C2	C	Prorocentrum sp2	0.846516
3	C2	C	Prorocentrum sp3	0
3	C2	C	Prorocentrum micans	0
3	C2	C	Prorocentrum triestinum	0
3	C2	C	Gyrodinium sp1	1.69303
3	C2	C	Gyrodinium sp2	0
3	C2	C	Gymnodinium sp	27.935
3	C2	C	Gonyaulax sp	0
3	C2	C	Teleaulax sp	94.8098
3	C2	C	Dinobryon sp	62.6422
3	C2	C	Prasinophyceae sp	79.5725
3	C2	C	Pyramimonas sp	0
3	C2	C	Eutreptiella braarudii	13.9675
3	C2	C	Chlorophyceae sp	89.7307
3	C2	C	Chrysochromulina sp	10.1582
3	C2	C	Acanthoica quattrospina	3.38607
3	C2	C	Prymnesiophyceae sp	8.46516
3	T1	T	Chaetoceros sp1	12.2745
3	T1	T	Chaetoceros sp2	5.92561
3	T1	T	Chaetoceros sp3	12.6977
3	T1	T	Navicula sp1	0
3	T1	T	Navicula sp2	0
3	T1	T	Leptocylindrus danicus	0
3	T1	T	Amphora sp	0.846516
3	T1	T	Ceratoneis closterium	0.846516
3	T1	T	Asterionellopsis glacialis	0.846516
3	T1	T	Licmophora sp1	0.846516
3	T1	T	Licmophora sp2	0
3	T1	T	Licmophora dalmatica	0.846516
3	T1	T	Nitzschia sp1	1.69303
3	T1	T	Nitzschia sp2	0.846516
3	T1	T	Nitzschia sp3	0
3	T1	T	Nitzschia sp4	0
3	T1	T	Pseudo-nitzschia delicatissima	0.846516
3	T1	T	Pseudo-nitzschia pungens	0
3	T1	T	Pseudo-nitzschia seriata	0
3	T1	T	Thalassiosira sp	0
3	T1	T	Thalassionema nitzschioides	0
3	T1	T	Fragilaria sp	0
3	T1	T	Skeletonema costatum	2.53955
3	T1	T	Cyclotella sp	20.7397
3	T1	T	Guinardia sp1	1.69303
3	T1	T	Guinardia sp2	0
3	T1	T	Guinardia flaccida	0
3	T1	T	Guinardia striata	0
3	T1	T	Rhizosolenia sp	0.846516
3	T1	T	Grammatophora sp	0
3	T1	T	Protoperidinium pallidum	0
3	T1	T	Oblea rotunda	0
3	T1	T	Heterocapsa sp	2.53955
3	T1	T	Prorocentrum minimum	24.549
3	T1	T	Prorocentrum sp2	0
3	T1	T	Prorocentrum sp3	0.846516
3	T1	T	Prorocentrum micans	0
3	T1	T	Prorocentrum triestinum	0.846516
3	T1	T	Gyrodinium sp1	1.69303
3	T1	T	Gyrodinium sp2	0
3	T1	T	Gymnodinium sp	6.34887
3	T1	T	Gonyaulax sp	0
3	T1	T	Teleaulax sp	64.3352
3	T1	T	Dinobryon sp	9.31168
3	T1	T	Prasinophyceae sp	26.242
3	T1	T	Pyramimonas sp	1.69303
3	T1	T	Eutreptiella braarudii	12.6977
3	T1	T	Chlorophyceae sp	35.5537
3	T1	T	Chrysochromulina sp	27.8853
3	T1	T	Acanthoica quattrospina	0.846516
3	T1	T	Prymnesiophyceae sp	22.9427
3	T2	T	Chaetoceros sp1	11.8512
3	T2	T	Chaetoceros sp2	0
3	T2	T	Chaetoceros sp3	1.69303
3	T2	T	Navicula sp1	0
3	T2	T	Navicula sp2	0
3	T2	T	Leptocylindrus danicus	0
3	T2	T	Amphora sp	0
3	T2	T	Ceratoneis closterium	1.69303
3	T2	T	Asterionellopsis glacialis	0
3	T2	T	Licmophora sp1	0
3	T2	T	Licmophora sp2	1.69303
3	T2	T	Licmophora dalmatica	0
3	T2	T	Nitzschia sp1	0
3	T2	T	Nitzschia sp2	0
3	T2	T	Nitzschia sp3	0
3	T2	T	Nitzschia sp4	0
3	T2	T	Pseudo-nitzschia delicatissima	0
3	T2	T	Pseudo-nitzschia pungens	0
3	T2	T	Pseudo-nitzschia seriata	0
3	T2	T	Thalassiosira sp	0
3	T2	T	Thalassionema nitzschioides	0
3	T2	T	Fragilaria sp	0
3	T2	T	Skeletonema costatum	4.23258
3	T2	T	Cyclotella sp	20.3164
3	T2	T	Guinardia sp1	0
3	T2	T	Guinardia sp2	0
3	T2	T	Guinardia flaccida	0
3	T2	T	Guinardia striata	0
3	T2	T	Rhizosolenia sp	0
3	T2	T	Grammatophora sp	0
3	T2	T	Protoperidinium pallidum	1.26977
3	T2	T	Oblea rotunda	1.26977
3	T2	T	Heterocapsa sp	3.38607
3	T2	T	Prorocentrum minimum	20.3164
3	T2	T	Prorocentrum sp2	0
3	T2	T	Prorocentrum sp3	0
3	T2	T	Prorocentrum micans	0
3	T2	T	Prorocentrum triestinum	0
3	T2	T	Gyrodinium sp1	0.846516
3	T2	T	Gyrodinium sp2	0
3	T2	T	Gymnodinium sp	7.61865
3	T2	T	Gonyaulax sp	0
3	T2	T	Teleaulax sp	110.471
3	T2	T	Dinobryon sp	44.1885
3	T2	T	Prasinophyceae sp	30.4746
3	T2	T	Pyramimonas sp	8.46516
3	T2	T	Eutreptiella braarudii	8.41906
3	T2	T	Chlorophyceae sp	79.5725
3	T2	T	Chrysochromulina sp	30.4746
3	T2	T	Acanthoica quattrospina	1.69303
3	T2	T	Prymnesiophyceae sp	18.6234
3	Z1	Z	Chaetoceros sp1	36.8235
3	Z1	Z	Chaetoceros sp2	22.9427
3	Z1	Z	Chaetoceros sp3	23.7025
3	Z1	Z	Navicula sp1	3.38607
3	Z1	Z	Navicula sp2	1.26977
3	Z1	Z	Leptocylindrus danicus	0.846516
3	Z1	Z	Amphora sp	0
3	Z1	Z	Ceratoneis closterium	2.53955
3	Z1	Z	Asterionellopsis glacialis	6.77213
3	Z1	Z	Licmophora sp1	1.69303
3	Z1	Z	Licmophora sp2	0
3	Z1	Z	Licmophora dalmatica	0.846516
3	Z1	Z	Nitzschia sp1	1.69303
3	Z1	Z	Nitzschia sp2	0
3	Z1	Z	Nitzschia sp3	0
3	Z1	Z	Nitzschia sp4	0
3	Z1	Z	Pseudo-nitzschia delicatissima	2.11629
3	Z1	Z	Pseudo-nitzschia pungens	0
3	Z1	Z	Pseudo-nitzschia seriata	0
3	Z1	Z	Thalassiosira sp	0
3	Z1	Z	Thalassionema nitzschioides	0
3	Z1	Z	Fragilaria sp	0
3	Z1	Z	Skeletonema costatum	5.92561
3	Z1	Z	Cyclotella sp	50.3677
3	Z1	Z	Guinardia sp1	1.26977
3	Z1	Z	Guinardia sp2	0
3	Z1	Z	Guinardia flaccida	0
3	Z1	Z	Guinardia striata	0
3	Z1	Z	Rhizosolenia sp	0
3	Z1	Z	Grammatophora sp	0
3	Z1	Z	Protoperidinium pallidum	2.11629
3	Z1	Z	Oblea rotunda	0
3	Z1	Z	Heterocapsa sp	6.77213
3	Z1	Z	Prorocentrum minimum	35.1304
3	Z1	Z	Prorocentrum sp2	0
3	Z1	Z	Prorocentrum sp3	0
3	Z1	Z	Prorocentrum micans	0
3	Z1	Z	Prorocentrum triestinum	0
3	Z1	Z	Gyrodinium sp1	1.69303
3	Z1	Z	Gyrodinium sp2	0
3	Z1	Z	Gymnodinium sp	24.549
3	Z1	Z	Gonyaulax sp	0
3	Z1	Z	Teleaulax sp	143.908
3	Z1	Z	Dinobryon sp	189.62
3	Z1	Z	Prasinophyceae sp	172.689
3	Z1	Z	Pyramimonas sp	11.8512
3	Z1	Z	Eutreptiella braarudii	8.88842
3	Z1	Z	Chlorophyceae sp	142.215
3	Z1	Z	Chrysochromulina sp	66.2828
3	Z1	Z	Acanthoica quattrospina	0
3	Z1	Z	Prymnesiophyceae sp	22.9427
3	Z2	Z	Chaetoceros sp1	21.5862
3	Z2	Z	Chaetoceros sp2	25.8188
3	Z2	Z	Chaetoceros sp3	18.2001
3	Z2	Z	Navicula sp1	2.96281
3	Z2	Z	Navicula sp2	1.69303
3	Z2	Z	Leptocylindrus danicus	4.23258
3	Z2	Z	Amphora sp	0
3	Z2	Z	Ceratoneis closterium	1.69303
3	Z2	Z	Asterionellopsis glacialis	10.1582
3	Z2	Z	Licmophora sp1	0.846516
3	Z2	Z	Licmophora sp2	0
3	Z2	Z	Licmophora dalmatica	0.846516
3	Z2	Z	Nitzschia sp1	0
3	Z2	Z	Nitzschia sp2	0
3	Z2	Z	Nitzschia sp3	0
3	Z2	Z	Nitzschia sp4	0
3	Z2	Z	Pseudo-nitzschia delicatissima	1.69303
3	Z2	Z	Pseudo-nitzschia pungens	0
3	Z2	Z	Pseudo-nitzschia seriata	0
3	Z2	Z	Thalassiosira sp	0
3	Z2	Z	Thalassionema nitzschioides	0
3	Z2	Z	Fragilaria sp	0
3	Z2	Z	Skeletonema costatum	3.38607
3	Z2	Z	Cyclotella sp	63.912
3	Z2	Z	Guinardia sp1	0
3	Z2	Z	Guinardia sp2	0
3	Z2	Z	Guinardia flaccida	0
3	Z2	Z	Guinardia striata	0
3	Z2	Z	Rhizosolenia sp	0
3	Z2	Z	Grammatophora sp	0
3	Z2	Z	Protoperidinium pallidum	3.80932
3	Z2	Z	Oblea rotunda	0
3	Z2	Z	Heterocapsa sp	14.3908
3	Z2	Z	Prorocentrum minimum	49.9445
3	Z2	Z	Prorocentrum sp2	0.846516
3	Z2	Z	Prorocentrum sp3	0
3	Z2	Z	Prorocentrum micans	0
3	Z2	Z	Prorocentrum triestinum	0.846516
3	Z2	Z	Gyrodinium sp1	3.80932
3	Z2	Z	Gyrodinium sp2	0
3	Z2	Z	Gymnodinium sp	18.2001
3	Z2	Z	Gonyaulax sp	0
3	Z2	Z	Teleaulax sp	191.313
3	Z2	Z	Dinobryon sp	140.522
3	Z2	Z	Prasinophyceae sp	191.313
3	Z2	Z	Pyramimonas sp	15.2373
3	Z2	Z	Eutreptiella braarudii	28.3583
3	Z2	Z	Chlorophyceae sp	191.313
3	Z2	Z	Chrysochromulina sp	47.4049
3	Z2	Z	Acanthoica quattrospina	8.46516
3	Z2	Z	Prymnesiophyceae sp	54.1771
3	TZ1	TZ	Chaetoceros sp1	52.9073
3	TZ1	TZ	Chaetoceros sp2	22.9427
3	TZ1	TZ	Chaetoceros sp3	9.73494
3	TZ1	TZ	Navicula sp1	0
3	TZ1	TZ	Navicula sp2	0.846516
3	TZ1	TZ	Leptocylindrus danicus	1.69303
3	TZ1	TZ	Amphora sp	0
3	TZ1	TZ	Ceratoneis closterium	0
3	TZ1	TZ	Asterionellopsis glacialis	0
3	TZ1	TZ	Licmophora sp1	0
3	TZ1	TZ	Licmophora sp2	0
3	TZ1	TZ	Licmophora dalmatica	0.846516
3	TZ1	TZ	Nitzschia sp1	0.846516
3	TZ1	TZ	Nitzschia sp2	1.69303
3	TZ1	TZ	Nitzschia sp3	0
3	TZ1	TZ	Nitzschia sp4	1.69303
3	TZ1	TZ	Pseudo-nitzschia delicatissima	0
3	TZ1	TZ	Pseudo-nitzschia pungens	0
3	TZ1	TZ	Pseudo-nitzschia seriata	0
3	TZ1	TZ	Thalassiosira sp	0
3	TZ1	TZ	Thalassionema nitzschioides	0
3	TZ1	TZ	Fragilaria sp	0
3	TZ1	TZ	Skeletonema costatum	3.38607
3	TZ1	TZ	Cyclotella sp	49.9795
3	TZ1	TZ	Guinardia sp1	1.26977
3	TZ1	TZ	Guinardia sp2	0
3	TZ1	TZ	Guinardia flaccida	0
3	TZ1	TZ	Guinardia striata	0
3	TZ1	TZ	Rhizosolenia sp	0
3	TZ1	TZ	Grammatophora sp	0
3	TZ1	TZ	Protoperidinium pallidum	1.69303
3	TZ1	TZ	Oblea rotunda	0
3	TZ1	TZ	Heterocapsa sp	6.77213
3	TZ1	TZ	Prorocentrum minimum	26.242
3	TZ1	TZ	Prorocentrum sp2	0
3	TZ1	TZ	Prorocentrum sp3	0
3	TZ1	TZ	Prorocentrum micans	0
3	TZ1	TZ	Prorocentrum triestinum	0
3	TZ1	TZ	Gyrodinium sp1	2.53955
3	TZ1	TZ	Gyrodinium sp2	0
3	TZ1	TZ	Gymnodinium sp	50.791
3	TZ1	TZ	Gonyaulax sp	0
3	TZ1	TZ	Teleaulax sp	120.205
3	TZ1	TZ	Dinobryon sp	116.819
3	TZ1	TZ	Prasinophyceae sp	23.7025
3	TZ1	TZ	Pyramimonas sp	3.38607
3	TZ1	TZ	Eutreptiella braarudii	11.8512
3	TZ1	TZ	Chlorophyceae sp	116.819
3	TZ1	TZ	Chrysochromulina sp	28.7816
3	TZ1	TZ	Acanthoica quattrospina	10.1582
3	TZ1	TZ	Prymnesiophyceae sp	37.2467
3	TZ2	TZ	Chaetoceros sp1	29.2048
3	TZ2	TZ	Chaetoceros sp2	11.8512
3	TZ2	TZ	Chaetoceros sp3	16.5071
3	TZ2	TZ	Navicula sp1	4.23258
3	TZ2	TZ	Navicula sp2	0
3	TZ2	TZ	Leptocylindrus danicus	2.96281
3	TZ2	TZ	Amphora sp	0
3	TZ2	TZ	Ceratoneis closterium	0
3	TZ2	TZ	Asterionellopsis glacialis	0
3	TZ2	TZ	Licmophora sp1	1.69303
3	TZ2	TZ	Licmophora sp2	0
3	TZ2	TZ	Licmophora dalmatica	0.846516
3	TZ2	TZ	Nitzschia sp1	0
3	TZ2	TZ	Nitzschia sp2	0
3	TZ2	TZ	Nitzschia sp3	0
3	TZ2	TZ	Nitzschia sp4	0.846516
3	TZ2	TZ	Pseudo-nitzschia delicatissima	2.53955
3	TZ2	TZ	Pseudo-nitzschia pungens	0
3	TZ2	TZ	Pseudo-nitzschia seriata	0
3	TZ2	TZ	Thalassiosira sp	0
3	TZ2	TZ	Thalassionema nitzschioides	0
3	TZ2	TZ	Fragilaria sp	0
3	TZ2	TZ	Skeletonema costatum	3.80932
3	TZ2	TZ	Cyclotella sp	43.1723
3	TZ2	TZ	Guinardia sp1	0.846516
3	TZ2	TZ	Guinardia sp2	0
3	TZ2	TZ	Guinardia flaccida	0
3	TZ2	TZ	Guinardia striata	0
3	TZ2	TZ	Rhizosolenia sp	0
3	TZ2	TZ	Grammatophora sp	0
3	TZ2	TZ	Protoperidinium pallidum	1.69303
3	TZ2	TZ	Oblea rotunda	0
3	TZ2	TZ	Heterocapsa sp	2.96281
3	TZ2	TZ	Prorocentrum minimum	31.7444
3	TZ2	TZ	Prorocentrum sp2	0
3	TZ2	TZ	Prorocentrum sp3	0
3	TZ2	TZ	Prorocentrum micans	0
3	TZ2	TZ	Prorocentrum triestinum	0
3	TZ2	TZ	Gyrodinium sp1	2.11629
3	TZ2	TZ	Gyrodinium sp2	0
3	TZ2	TZ	Gymnodinium sp	19.8931
3	TZ2	TZ	Gonyaulax sp	0
3	TZ2	TZ	Teleaulax sp	152.373
3	TZ2	TZ	Dinobryon sp	94.8098
3	TZ2	TZ	Prasinophyceae sp	32.1676
3	TZ2	TZ	Pyramimonas sp	10.1582
3	TZ2	TZ	Eutreptiella braarudii	15.2373
3	TZ2	TZ	Chlorophyceae sp	142.215
3	TZ2	TZ	Chrysochromulina sp	28.7816
3	TZ2	TZ	Acanthoica quattrospina	1.69303
3	TZ2	TZ	Prymnesiophyceae sp	20.3164
9	C1	C	Chaetoceros sp1	0
9	C1	C	Chaetoceros sp2	44.1885
9	C1	C	Chaetoceros sp3	14.3908
9	C1	C	Navicula sp1	1.69303
9	C1	C	Navicula sp2	0
9	C1	C	Leptocylindrus danicus	0
9	C1	C	Amphora sp	0
9	C1	C	Ceratoneis closterium	7.61865
9	C1	C	Asterionellopsis glacialis	1.69303
9	C1	C	Licmophora sp1	4.23258
9	C1	C	Licmophora sp2	1.69303
9	C1	C	Licmophora dalmatica	0.846516
9	C1	C	Nitzschia sp1	0
9	C1	C	Nitzschia sp2	0.846516
9	C1	C	Nitzschia sp3	0
9	C1	C	Nitzschia sp4	0.846516
9	C1	C	Pseudo-nitzschia delicatissima	0
9	C1	C	Pseudo-nitzschia pungens	0
9	C1	C	Pseudo-nitzschia seriata	0
9	C1	C	Thalassiosira sp	0
9	C1	C	Thalassionema nitzschioides	0
9	C1	C	Fragilaria sp	0
9	C1	C	Skeletonema costatum	1.69303
9	C1	C	Cyclotella sp	57.5631
9	C1	C	Guinardia sp1	0
9	C1	C	Guinardia sp2	0
9	C1	C	Guinardia flaccida	0
9	C1	C	Guinardia striata	0
9	C1	C	Rhizosolenia sp	0.846516
9	C1	C	Grammatophora sp	0
9	C1	C	Protoperidinium pallidum	2.53955
9	C1	C	Oblea rotunda	0
9	C1	C	Heterocapsa sp	5.79099
9	C1	C	Prorocentrum minimum	34.7072
9	C1	C	Prorocentrum sp2	0
9	C1	C	Prorocentrum sp3	0
9	C1	C	Prorocentrum micans	0
9	C1	C	Prorocentrum triestinum	0
9	C1	C	Gyrodinium sp1	0
9	C1	C	Gyrodinium sp2	0
9	C1	C	Gymnodinium sp	48.2514
9	C1	C	Gonyaulax sp	0
9	C1	C	Teleaulax sp	44.1885
9	C1	C	Dinobryon sp	33.1414
9	C1	C	Prasinophyceae sp	8.46516
9	C1	C	Pyramimonas sp	11.8512
9	C1	C	Eutreptiella braarudii	19.4699
9	C1	C	Chlorophyceae sp	95.6564
9	C1	C	Chrysochromulina sp	88.8842
9	C1	C	Acanthoica quattrospina	0
9	C1	C	Prymnesiophyceae sp	87.1912
9	C2	C	Chaetoceros sp1	0
9	C2	C	Chaetoceros sp2	27.935
9	C2	C	Chaetoceros sp3	16.8381
9	C2	C	Navicula sp1	0.84652
9	C2	C	Navicula sp2	0
9	C2	C	Leptocylindrus danicus	4.23258
9	C2	C	Amphora sp	0
9	C2	C	Ceratoneis closterium	6.77213
9	C2	C	Asterionellopsis glacialis	1.69303
9	C2	C	Licmophora sp1	8.41906
9	C2	C	Licmophora sp2	1.26977
9	C2	C	Licmophora dalmatica	0.84652
9	C2	C	Nitzschia sp1	0
9	C2	C	Nitzschia sp2	0
9	C2	C	Nitzschia sp3	0
9	C2	C	Nitzschia sp4	0.84652
9	C2	C	Pseudo-nitzschia delicatissima	0
9	C2	C	Pseudo-nitzschia pungens	0
9	C2	C	Pseudo-nitzschia seriata	0
9	C2	C	Thalassiosira sp	0
9	C2	C	Thalassionema nitzschioides	0
9	C2	C	Fragilaria sp	0
9	C2	C	Skeletonema costatum	0
9	C2	C	Cyclotella sp	56.2933
9	C2	C	Guinardia sp1	5.791
9	C2	C	Guinardia sp2	0
9	C2	C	Guinardia flaccida	0
9	C2	C	Guinardia striata	0
9	C2	C	Rhizosolenia sp	0
9	C2	C	Grammatophora sp	0
9	C2	C	Protoperidinium pallidum	0.84652
9	C2	C	Oblea rotunda	0
9	C2	C	Heterocapsa sp	4.65584
9	C2	C	Prorocentrum minimum	28.7816
9	C2	C	Prorocentrum sp2	0
9	C2	C	Prorocentrum sp3	0
9	C2	C	Prorocentrum micans	0
9	C2	C	Prorocentrum triestinum	0
9	C2	C	Gyrodinium sp1	0
9	C2	C	Gyrodinium sp2	0
9	C2	C	Gymnodinium sp	54.1771
9	C2	C	Gonyaulax sp	0
9	C2	C	Teleaulax sp	16.9303
9	C2	C	Dinobryon sp	35.5537
9	C2	C	Prasinophyceae sp	0
9	C2	C	Pyramimonas sp	22.943
9	C2	C	Eutreptiella braarudii	25.8188
9	C2	C	Chlorophyceae sp	108.354
9	C2	C	Chrysochromulina sp	118.512
9	C2	C	Acanthoica quattrospina	0
9	C2	C	Prymnesiophyceae sp	81.2656
9	T1	T	Chaetoceros sp1	0
9	T1	T	Chaetoceros sp2	12.2745
9	T1	T	Chaetoceros sp3	4.65584
9	T1	T	Navicula sp1	0
9	T1	T	Navicula sp2	0
9	T1	T	Leptocylindrus danicus	3.38607
9	T1	T	Amphora sp	1.69303
9	T1	T	Ceratoneis closterium	4.23258
9	T1	T	Asterionellopsis glacialis	1.69303
9	T1	T	Licmophora sp1	8.88842
9	T1	T	Licmophora sp2	2.96281
9	T1	T	Licmophora dalmatica	2.11629
9	T1	T	Nitzschia sp1	4.23258
9	T1	T	Nitzschia sp2	0
9	T1	T	Nitzschia sp3	0
9	T1	T	Nitzschia sp4	3.80932
9	T1	T	Pseudo-nitzschia delicatissima	3.38607
9	T1	T	Pseudo-nitzschia pungens	1.69303
9	T1	T	Pseudo-nitzschia seriata	0
9	T1	T	Thalassiosira sp	0
9	T1	T	Thalassionema nitzschioides	0
9	T1	T	Fragilaria sp	0
9	T1	T	Skeletonema costatum	2.11629
9	T1	T	Cyclotella sp	19.8931
9	T1	T	Guinardia sp1	2.11629
9	T1	T	Guinardia sp2	0
9	T1	T	Guinardia flaccida	0
9	T1	T	Guinardia striata	0
9	T1	T	Rhizosolenia sp	0
9	T1	T	Grammatophora sp	0
9	T1	T	Protoperidinium pallidum	2.53955
9	T1	T	Oblea rotunda	0
9	T1	T	Heterocapsa sp	3.80932
9	T1	T	Prorocentrum minimum	28.7816
9	T1	T	Prorocentrum sp2	0
9	T1	T	Prorocentrum sp3	0.846516
9	T1	T	Prorocentrum micans	0
9	T1	T	Prorocentrum triestinum	0
9	T1	T	Gyrodinium sp1	0
9	T1	T	Gyrodinium sp2	0
9	T1	T	Gymnodinium sp	31.3211
9	T1	T	Gonyaulax sp	0
9	T1	T	Teleaulax sp	27.8853
9	T1	T	Dinobryon sp	15.2373
9	T1	T	Prasinophyceae sp	8.46516
9	T1	T	Pyramimonas sp	20.3164
9	T1	T	Eutreptiella braarudii	12.6977
9	T1	T	Chlorophyceae sp	96.5029
9	T1	T	Chrysochromulina sp	55.8701
9	T1	T	Acanthoica quattrospina	0
9	T1	T	Prymnesiophyceae sp	106.661
9	T2	T	Chaetoceros sp1	0
9	T2	T	Chaetoceros sp2	18.2001
9	T2	T	Chaetoceros sp3	17.7768
9	T2	T	Navicula sp1	0
9	T2	T	Navicula sp2	0
9	T2	T	Leptocylindrus danicus	3.38607
9	T2	T	Amphora sp	0
9	T2	T	Ceratoneis closterium	3.38607
9	T2	T	Asterionellopsis glacialis	3.38607
9	T2	T	Licmophora sp1	5.92561
9	T2	T	Licmophora sp2	0.846516
9	T2	T	Licmophora dalmatica	3.38607
9	T2	T	Nitzschia sp1	0
9	T2	T	Nitzschia sp2	0
9	T2	T	Nitzschia sp3	0.846516
9	T2	T	Nitzschia sp4	0
9	T2	T	Pseudo-nitzschia delicatissima	0
9	T2	T	Pseudo-nitzschia pungens	0
9	T2	T	Pseudo-nitzschia seriata	0
9	T2	T	Thalassiosira sp	0
9	T2	T	Thalassionema nitzschioides	0
9	T2	T	Fragilaria sp	0
9	T2	T	Skeletonema costatum	2.53955
9	T2	T	Cyclotella sp	29.6281
9	T2	T	Guinardia sp1	7.61865
9	T2	T	Guinardia sp2	0
9	T2	T	Guinardia flaccida	0
9	T2	T	Guinardia striata	0
9	T2	T	Rhizosolenia sp	0
9	T2	T	Grammatophora sp	0
9	T2	T	Protoperidinium pallidum	0.84652
9	T2	T	Oblea rotunda	0
9	T2	T	Heterocapsa sp	1.69303
9	T2	T	Prorocentrum minimum	20.3164
9	T2	T	Prorocentrum sp2	0
9	T2	T	Prorocentrum sp3	0
9	T2	T	Prorocentrum micans	0
9	T2	T	Prorocentrum triestinum	0
9	T2	T	Gyrodinium sp1	1.69303
9	T2	T	Gyrodinium sp2	0
9	T2	T	Gymnodinium sp	52.9073
9	T2	T	Gonyaulax sp	0
9	T2	T	Teleaulax sp	72.8004
9	T2	T	Dinobryon sp	22.943
9	T2	T	Prasinophyceae sp	6.77213
9	T2	T	Pyramimonas sp	20.3164
9	T2	T	Eutreptiella braarudii	10.1582
9	T2	T	Chlorophyceae sp	108.354
9	T2	T	Chrysochromulina sp	82.9586
9	T2	T	Acanthoica quattrospina	0
9	T2	T	Prymnesiophyceae sp	93.1168
9	Z1	Z	Chaetoceros sp1	0
9	Z1	Z	Chaetoceros sp2	5.79099
9	Z1	Z	Chaetoceros sp3	7.61865
9	Z1	Z	Navicula sp1	0
9	Z1	Z	Navicula sp2	0
9	Z1	Z	Leptocylindrus danicus	0
9	Z1	Z	Amphora sp	0
9	Z1	Z	Ceratoneis closterium	0
9	Z1	Z	Asterionellopsis glacialis	0
9	Z1	Z	Licmophora sp1	3.80932
9	Z1	Z	Licmophora sp2	0
9	Z1	Z	Licmophora dalmatica	3.80932
9	Z1	Z	Nitzschia sp1	0
9	Z1	Z	Nitzschia sp2	0
9	Z1	Z	Nitzschia sp3	0
9	Z1	Z	Nitzschia sp4	1.69303
9	Z1	Z	Pseudo-nitzschia delicatissima	2.96281
9	Z1	Z	Pseudo-nitzschia pungens	0
9	Z1	Z	Pseudo-nitzschia seriata	0
9	Z1	Z	Thalassiosira sp	0
9	Z1	Z	Thalassionema nitzschioides	0
9	Z1	Z	Fragilaria sp	0
9	Z1	Z	Skeletonema costatum	0
9	Z1	Z	Cyclotella sp	49.9445
9	Z1	Z	Guinardia sp1	13.9675
9	Z1	Z	Guinardia sp2	0
9	Z1	Z	Guinardia flaccida	0
9	Z1	Z	Guinardia striata	0
9	Z1	Z	Rhizosolenia sp	0
9	Z1	Z	Grammatophora sp	0
9	Z1	Z	Protoperidinium pallidum	5.92561
9	Z1	Z	Oblea rotunda	0
9	Z1	Z	Heterocapsa sp	3.38607
9	Z1	Z	Prorocentrum minimum	35.5537
9	Z1	Z	Prorocentrum sp2	0
9	Z1	Z	Prorocentrum sp3	0
9	Z1	Z	Prorocentrum micans	0
9	Z1	Z	Prorocentrum triestinum	0
9	Z1	Z	Gyrodinium sp1	0
9	Z1	Z	Gyrodinium sp2	0
9	Z1	Z	Gymnodinium sp	39.7863
9	Z1	Z	Gonyaulax sp	0
9	Z1	Z	Teleaulax sp	201.471
9	Z1	Z	Dinobryon sp	10.1582
9	Z1	Z	Prasinophyceae sp	0
9	Z1	Z	Pyramimonas sp	0
9	Z1	Z	Eutreptiella braarudii	10.1582
9	Z1	Z	Chlorophyceae sp	143.908
9	Z1	Z	Chrysochromulina sp	174.382
9	Z1	Z	Acanthoica quattrospina	0
9	Z1	Z	Prymnesiophyceae sp	199.778
9	Z2	Z	Chaetoceros sp1	0
9	Z2	Z	Chaetoceros sp2	7.61865
9	Z2	Z	Chaetoceros sp3	5.79099
9	Z2	Z	Navicula sp1	1.69303
9	Z2	Z	Navicula sp2	0
9	Z2	Z	Leptocylindrus danicus	0
9	Z2	Z	Amphora sp	0
9	Z2	Z	Ceratoneis closterium	1.26977
9	Z2	Z	Asterionellopsis glacialis	5.92561
9	Z2	Z	Licmophora sp1	5.92561
9	Z2	Z	Licmophora sp2	1.69303
9	Z2	Z	Licmophora dalmatica	1.69303
9	Z2	Z	Nitzschia sp1	0
9	Z2	Z	Nitzschia sp2	0
9	Z2	Z	Nitzschia sp3	0
9	Z2	Z	Nitzschia sp4	0
9	Z2	Z	Pseudo-nitzschia delicatissima	1.69303
9	Z2	Z	Pseudo-nitzschia pungens	0
9	Z2	Z	Pseudo-nitzschia seriata	0
9	Z2	Z	Thalassiosira sp	0
9	Z2	Z	Thalassionema nitzschioides	0
9	Z2	Z	Fragilaria sp	0
9	Z2	Z	Skeletonema costatum	0
9	Z2	Z	Cyclotella sp	50.791
9	Z2	Z	Guinardia sp1	13.5443
9	Z2	Z	Guinardia sp2	0
9	Z2	Z	Guinardia flaccida	0
9	Z2	Z	Guinardia striata	0
9	Z2	Z	Rhizosolenia sp	0
9	Z2	Z	Grammatophora sp	0
9	Z2	Z	Protoperidinium pallidum	3.38607
9	Z2	Z	Oblea rotunda	0
9	Z2	Z	Heterocapsa sp	4.65584
9	Z2	Z	Prorocentrum minimum	50.791
9	Z2	Z	Prorocentrum sp2	0
9	Z2	Z	Prorocentrum sp3	0
9	Z2	Z	Prorocentrum micans	0
9	Z2	Z	Prorocentrum triestinum	0
9	Z2	Z	Gyrodinium sp1	0
9	Z2	Z	Gyrodinium sp2	0
9	Z2	Z	Gymnodinium sp	54.1771
9	Z2	Z	Gonyaulax sp	0
9	Z2	Z	Teleaulax sp	291.202
9	Z2	Z	Dinobryon sp	0
9	Z2	Z	Prasinophyceae sp	0
9	Z2	Z	Pyramimonas sp	30.4746
9	Z2	Z	Eutreptiella braarudii	13.121
9	Z2	Z	Chlorophyceae sp	172.689
9	Z2	Z	Chrysochromulina sp	218.401
9	Z2	Z	Acanthoica quattrospina	0
9	Z2	Z	Prymnesiophyceae sp	147.294
9	TZ1	TZ	Chaetoceros sp1	0
9	TZ1	TZ	Chaetoceros sp2	26.242
9	TZ1	TZ	Chaetoceros sp3	13.9675
9	TZ1	TZ	Navicula sp1	0
9	TZ1	TZ	Navicula sp2	0
9	TZ1	TZ	Leptocylindrus danicus	0
9	TZ1	TZ	Amphora sp	0.84652
9	TZ1	TZ	Ceratoneis closterium	2.96281
9	TZ1	TZ	Asterionellopsis glacialis	10.1582
9	TZ1	TZ	Licmophora sp1	6.77213
9	TZ1	TZ	Licmophora sp2	2.53955
9	TZ1	TZ	Licmophora dalmatica	2.96281
9	TZ1	TZ	Nitzschia sp1	0
9	TZ1	TZ	Nitzschia sp2	0
9	TZ1	TZ	Nitzschia sp3	0
9	TZ1	TZ	Nitzschia sp4	1.69303
9	TZ1	TZ	Pseudo-nitzschia delicatissima	5.92561
9	TZ1	TZ	Pseudo-nitzschia pungens	1.69303
9	TZ1	TZ	Pseudo-nitzschia seriata	0
9	TZ1	TZ	Thalassiosira sp	0
9	TZ1	TZ	Thalassionema nitzschioides	0
9	TZ1	TZ	Fragilaria sp	0
9	TZ1	TZ	Skeletonema costatum	0
9	TZ1	TZ	Cyclotella sp	14.3908
9	TZ1	TZ	Guinardia sp1	1.69303
9	TZ1	TZ	Guinardia sp2	0.846516
9	TZ1	TZ	Guinardia flaccida	0
9	TZ1	TZ	Guinardia striata	0
9	TZ1	TZ	Rhizosolenia sp	0
9	TZ1	TZ	Grammatophora sp	0
9	TZ1	TZ	Protoperidinium pallidum	4.23258
9	TZ1	TZ	Oblea rotunda	1.69303
9	TZ1	TZ	Heterocapsa sp	5.92561
9	TZ1	TZ	Prorocentrum minimum	38.9324
9	TZ1	TZ	Prorocentrum sp2	0
9	TZ1	TZ	Prorocentrum sp3	0
9	TZ1	TZ	Prorocentrum micans	0
9	TZ1	TZ	Prorocentrum triestinum	0
9	TZ1	TZ	Gyrodinium sp1	0
9	TZ1	TZ	Gyrodinium sp2	0
9	TZ1	TZ	Gymnodinium sp	68.9911
9	TZ1	TZ	Gonyaulax sp	0
9	TZ1	TZ	Teleaulax sp	108.354
9	TZ1	TZ	Dinobryon sp	6.77213
9	TZ1	TZ	Prasinophyceae sp	1.69303
9	TZ1	TZ	Pyramimonas sp	23.7025
9	TZ1	TZ	Eutreptiella braarudii	19.4699
9	TZ1	TZ	Chlorophyceae sp	152.373
9	TZ1	TZ	Chrysochromulina sp	138.829
9	TZ1	TZ	Acanthoica quattrospina	0
9	TZ1	TZ	Prymnesiophyceae sp	167.61
9	TZ2	TZ	Chaetoceros sp1	0
9	TZ2	TZ	Chaetoceros sp2	16.8381
9	TZ2	TZ	Chaetoceros sp3	8.88842
9	TZ2	TZ	Navicula sp1	0
9	TZ2	TZ	Navicula sp2	0
9	TZ2	TZ	Leptocylindrus danicus	0
9	TZ2	TZ	Amphora sp	0
9	TZ2	TZ	Ceratoneis closterium	1.69303
9	TZ2	TZ	Asterionellopsis glacialis	20.3164
9	TZ2	TZ	Licmophora sp1	7.19539
9	TZ2	TZ	Licmophora sp2	0
9	TZ2	TZ	Licmophora dalmatica	1.69303
9	TZ2	TZ	Nitzschia sp1	0
9	TZ2	TZ	Nitzschia sp2	0
9	TZ2	TZ	Nitzschia sp3	0
9	TZ2	TZ	Nitzschia sp4	0.846516
9	TZ2	TZ	Pseudo-nitzschia delicatissima	0
9	TZ2	TZ	Pseudo-nitzschia pungens	0
9	TZ2	TZ	Pseudo-nitzschia seriata	0
9	TZ2	TZ	Thalassiosira sp	0
9	TZ2	TZ	Thalassionema nitzschioides	0
9	TZ2	TZ	Fragilaria sp	0
9	TZ2	TZ	Skeletonema costatum	0
9	TZ2	TZ	Cyclotella sp	17.3536
9	TZ2	TZ	Guinardia sp1	0.846516
9	TZ2	TZ	Guinardia sp2	0
9	TZ2	TZ	Guinardia flaccida	0
9	TZ2	TZ	Guinardia striata	0
9	TZ2	TZ	Rhizosolenia sp	0
9	TZ2	TZ	Grammatophora sp	0
9	TZ2	TZ	Protoperidinium pallidum	4.65584
9	TZ2	TZ	Oblea rotunda	0
9	TZ2	TZ	Heterocapsa sp	5.92561
9	TZ2	TZ	Prorocentrum minimum	15.6606
9	TZ2	TZ	Prorocentrum sp2	0
9	TZ2	TZ	Prorocentrum sp3	0
9	TZ2	TZ	Prorocentrum micans	0
9	TZ2	TZ	Prorocentrum triestinum	0
9	TZ2	TZ	Gyrodinium sp1	0
9	TZ2	TZ	Gyrodinium sp2	0
9	TZ2	TZ	Gymnodinium sp	48.2514
9	TZ2	TZ	Gonyaulax sp	0
9	TZ2	TZ	Teleaulax sp	49.9795
9	TZ2	TZ	Dinobryon sp	6.77213
9	TZ2	TZ	Prasinophyceae sp	0
9	TZ2	TZ	Pyramimonas sp	15.2373
9	TZ2	TZ	Eutreptiella braarudii	13.5443
9	TZ2	TZ	Chlorophyceae sp	182.848
9	TZ2	TZ	Chrysochromulina sp	145.601
9	TZ2	TZ	Acanthoica quattrospina	0
9	TZ2	TZ	Prymnesiophyceae sp	213.322
14	C1	C	Chaetoceros sp1	0
14	C1	C	Chaetoceros sp2	11.428
14	C1	C	Chaetoceros sp3	13.121
14	C1	C	Navicula sp1	0
14	C1	C	Navicula sp2	0.846516
14	C1	C	Leptocylindrus danicus	0
14	C1	C	Amphora sp	0
14	C1	C	Ceratoneis closterium	16.8381
14	C1	C	Asterionellopsis glacialis	0.846516
14	C1	C	Licmophora sp1	1.69303
14	C1	C	Licmophora sp2	1.69303
14	C1	C	Licmophora dalmatica	2.53955
14	C1	C	Nitzschia sp1	1.69303
14	C1	C	Nitzschia sp2	0
14	C1	C	Nitzschia sp3	0
14	C1	C	Nitzschia sp4	3.38607
14	C1	C	Pseudo-nitzschia delicatissima	0
14	C1	C	Pseudo-nitzschia pungens	0
14	C1	C	Pseudo-nitzschia seriata	3.38607
14	C1	C	Thalassiosira sp	0
14	C1	C	Thalassionema nitzschioides	0
14	C1	C	Fragilaria sp	0
14	C1	C	Skeletonema costatum	0
14	C1	C	Cyclotella sp	23.2792
14	C1	C	Guinardia sp1	0.846516
14	C1	C	Guinardia sp2	0
14	C1	C	Guinardia flaccida	0
14	C1	C	Guinardia striata	0
14	C1	C	Rhizosolenia sp	0
14	C1	C	Grammatophora sp	0
14	C1	C	Protoperidinium pallidum	0
14	C1	C	Oblea rotunda	0
14	C1	C	Heterocapsa sp	0
14	C1	C	Prorocentrum minimum	9.73494
14	C1	C	Prorocentrum sp2	0
14	C1	C	Prorocentrum sp3	0
14	C1	C	Prorocentrum micans	1.69303
14	C1	C	Prorocentrum triestinum	0
14	C1	C	Gyrodinium sp1	0
14	C1	C	Gyrodinium sp2	0
14	C1	C	Gymnodinium sp	25.3955
14	C1	C	Gonyaulax sp	0
14	C1	C	Teleaulax sp	49.9795
14	C1	C	Dinobryon sp	0
14	C1	C	Prasinophyceae sp	0
14	C1	C	Pyramimonas sp	13.5443
14	C1	C	Eutreptiella braarudii	23.2792
14	C1	C	Chlorophyceae sp	154.66
14	C1	C	Chrysochromulina sp	176.754
14	C1	C	Acanthoica quattrospina	1.69303
14	C1	C	Prymnesiophyceae sp	303.529
14	C2	C	Chaetoceros sp1	0
14	C2	C	Chaetoceros sp2	10.1582
14	C2	C	Chaetoceros sp3	2.96281
14	C2	C	Navicula sp1	1.26977
14	C2	C	Navicula sp2	0
14	C2	C	Leptocylindrus danicus	1.69303
14	C2	C	Amphora sp	0
14	C2	C	Ceratoneis closterium	17.3536
14	C2	C	Asterionellopsis glacialis	3.38607
14	C2	C	Licmophora sp1	8.88842
14	C2	C	Licmophora sp2	3.80932
14	C2	C	Licmophora dalmatica	0.846516
14	C2	C	Nitzschia sp1	0
14	C2	C	Nitzschia sp2	0
14	C2	C	Nitzschia sp3	0
14	C2	C	Nitzschia sp4	5.79099
14	C2	C	Pseudo-nitzschia delicatissima	1.69303
14	C2	C	Pseudo-nitzschia pungens	0.846516
14	C2	C	Pseudo-nitzschia seriata	0
14	C2	C	Thalassiosira sp	0
14	C2	C	Thalassionema nitzschioides	0
14	C2	C	Fragilaria sp	0
14	C2	C	Skeletonema costatum	0
14	C2	C	Cyclotella sp	17.3536
14	C2	C	Guinardia sp1	6.77213
14	C2	C	Guinardia sp2	0
14	C2	C	Guinardia flaccida	0
14	C2	C	Guinardia striata	0
14	C2	C	Rhizosolenia sp	0
14	C2	C	Grammatophora sp	0
14	C2	C	Protoperidinium pallidum	1.69303
14	C2	C	Oblea rotunda	0
14	C2	C	Heterocapsa sp	0
14	C2	C	Prorocentrum minimum	9.73494
14	C2	C	Prorocentrum sp2	0
14	C2	C	Prorocentrum sp3	0
14	C2	C	Prorocentrum micans	0
14	C2	C	Prorocentrum triestinum	0
14	C2	C	Gyrodinium sp1	0
14	C2	C	Gyrodinium sp2	0
14	C2	C	Gymnodinium sp	10.1582
14	C2	C	Gonyaulax sp	0
14	C2	C	Teleaulax sp	42.3258
14	C2	C	Dinobryon sp	0
14	C2	C	Prasinophyceae sp	0
14	C2	C	Pyramimonas sp	10.1582
14	C2	C	Eutreptiella braarudii	27.5118
14	C2	C	Chlorophyceae sp	189.62
14	C2	C	Chrysochromulina sp	216.708
14	C2	C	Acanthoica quattrospina	0
14	C2	C	Prymnesiophyceae sp	250.569
14	T1	T	Chaetoceros sp1	0
14	T1	T	Chaetoceros sp2	37.2467
14	T1	T	Chaetoceros sp3	10.1582
14	T1	T	Navicula sp1	0
14	T1	T	Navicula sp2	0
14	T1	T	Leptocylindrus danicus	0
14	T1	T	Amphora sp	0
14	T1	T	Ceratoneis closterium	11.8512
14	T1	T	Asterionellopsis glacialis	15.2373
14	T1	T	Licmophora sp1	5.79099
14	T1	T	Licmophora sp2	1.69303
14	T1	T	Licmophora dalmatica	6.77213
14	T1	T	Nitzschia sp1	5.79099
14	T1	T	Nitzschia sp2	0
14	T1	T	Nitzschia sp3	0
14	T1	T	Nitzschia sp4	3.38607
14	T1	T	Pseudo-nitzschia delicatissima	0
14	T1	T	Pseudo-nitzschia pungens	3.38607
14	T1	T	Pseudo-nitzschia seriata	0
14	T1	T	Thalassiosira sp	0
14	T1	T	Thalassionema nitzschioides	0
14	T1	T	Fragilaria sp	0
14	T1	T	Skeletonema costatum	3.38607
14	T1	T	Cyclotella sp	52.484
14	T1	T	Guinardia sp1	0
14	T1	T	Guinardia sp2	0
14	T1	T	Guinardia flaccida	0
14	T1	T	Guinardia striata	3.38607
14	T1	T	Rhizosolenia sp	0
14	T1	T	Grammatophora sp	0
14	T1	T	Protoperidinium pallidum	0
14	T1	T	Oblea rotunda	0
14	T1	T	Heterocapsa sp	6.77213
14	T1	T	Prorocentrum minimum	0
14	T1	T	Prorocentrum sp2	0
14	T1	T	Prorocentrum sp3	0
14	T1	T	Prorocentrum micans	0
14	T1	T	Prorocentrum triestinum	0
14	T1	T	Gyrodinium sp1	0
14	T1	T	Gyrodinium sp2	0
14	T1	T	Gymnodinium sp	237.246
14	T1	T	Gonyaulax sp	0
14	T1	T	Teleaulax sp	30.4746
14	T1	T	Dinobryon sp	0
14	T1	T	Prasinophyceae sp	0
14	T1	T	Pyramimonas sp	1.69303
14	T1	T	Eutreptiella braarudii	52.484
14	T1	T	Chlorophyceae sp	47.4049
14	T1	T	Chrysochromulina sp	0
14	T1	T	Acanthoica quattrospina	0
14	T1	T	Prymnesiophyceae sp	44.1885
14	T2	T	Chaetoceros sp1	0
14	T2	T	Chaetoceros sp2	1.69303
14	T2	T	Chaetoceros sp3	8.41906
14	T2	T	Navicula sp1	0
14	T2	T	Navicula sp2	0
14	T2	T	Leptocylindrus danicus	0.846516
14	T2	T	Amphora sp	0
14	T2	T	Ceratoneis closterium	2.53955
14	T2	T	Asterionellopsis glacialis	0
14	T2	T	Licmophora sp1	2.53955
14	T2	T	Licmophora sp2	0
14	T2	T	Licmophora dalmatica	0
14	T2	T	Nitzschia sp1	0
14	T2	T	Nitzschia sp2	0
14	T2	T	Nitzschia sp3	0
14	T2	T	Nitzschia sp4	0
14	T2	T	Pseudo-nitzschia delicatissima	3.38607
14	T2	T	Pseudo-nitzschia pungens	0
14	T2	T	Pseudo-nitzschia seriata	0
14	T2	T	Thalassiosira sp	0
14	T2	T	Thalassionema nitzschioides	0
14	T2	T	Fragilaria sp	0
14	T2	T	Skeletonema costatum	4.23258
14	T2	T	Cyclotella sp	7.19539
14	T2	T	Guinardia sp1	52.484
14	T2	T	Guinardia sp2	0
14	T2	T	Guinardia flaccida	0
14	T2	T	Guinardia striata	0
14	T2	T	Rhizosolenia sp	0
14	T2	T	Grammatophora sp	0
14	T2	T	Protoperidinium pallidum	2.53955
14	T2	T	Oblea rotunda	0
14	T2	T	Heterocapsa sp	3.38607
14	T2	T	Prorocentrum minimum	9.31168
14	T2	T	Prorocentrum sp2	0
14	T2	T	Prorocentrum sp3	0
14	T2	T	Prorocentrum micans	0
14	T2	T	Prorocentrum triestinum	0
14	T2	T	Gyrodinium sp1	0
14	T2	T	Gyrodinium sp2	0
14	T2	T	Gymnodinium sp	51.2142
14	T2	T	Gonyaulax sp	0
14	T2	T	Teleaulax sp	104.968
14	T2	T	Dinobryon sp	0
14	T2	T	Prasinophyceae sp	0
14	T2	T	Pyramimonas sp	28.7816
14	T2	T	Eutreptiella braarudii	5.92561
14	T2	T	Chlorophyceae sp	54.1771
14	T2	T	Chrysochromulina sp	3.38607
14	T2	T	Acanthoica quattrospina	0
14	T2	T	Prymnesiophyceae sp	10.1582
14	Z1	Z	Chaetoceros sp1	0
14	Z1	Z	Chaetoceros sp2	0
14	Z1	Z	Chaetoceros sp3	0
14	Z1	Z	Navicula sp1	0
14	Z1	Z	Navicula sp2	0
14	Z1	Z	Leptocylindrus danicus	0
14	Z1	Z	Amphora sp	0
14	Z1	Z	Ceratoneis closterium	0.846516
14	Z1	Z	Asterionellopsis glacialis	0
14	Z1	Z	Licmophora sp1	8.88842
14	Z1	Z	Licmophora sp2	0
14	Z1	Z	Licmophora dalmatica	2.96281
14	Z1	Z	Nitzschia sp1	2.11629
14	Z1	Z	Nitzschia sp2	0.846516
14	Z1	Z	Nitzschia sp3	0.846516
14	Z1	Z	Nitzschia sp4	0
14	Z1	Z	Pseudo-nitzschia delicatissima	0
14	Z1	Z	Pseudo-nitzschia pungens	0
14	Z1	Z	Pseudo-nitzschia seriata	0
14	Z1	Z	Thalassiosira sp	0
14	Z1	Z	Thalassionema nitzschioides	2.53955
14	Z1	Z	Fragilaria sp	0
14	Z1	Z	Skeletonema costatum	0
14	Z1	Z	Cyclotella sp	10.5815
14	Z1	Z	Guinardia sp1	21.1629
14	Z1	Z	Guinardia sp2	0
14	Z1	Z	Guinardia flaccida	0
14	Z1	Z	Guinardia striata	0
14	Z1	Z	Rhizosolenia sp	0
14	Z1	Z	Grammatophora sp	0
14	Z1	Z	Protoperidinium pallidum	2.53955
14	Z1	Z	Oblea rotunda	0
14	Z1	Z	Heterocapsa sp	3.80932
14	Z1	Z	Prorocentrum minimum	13.121
14	Z1	Z	Prorocentrum sp2	1.69303
14	Z1	Z	Prorocentrum sp3	0
14	Z1	Z	Prorocentrum micans	0
14	Z1	Z	Prorocentrum triestinum	0
14	Z1	Z	Gyrodinium sp1	1.69303
14	Z1	Z	Gyrodinium sp2	0
14	Z1	Z	Gymnodinium sp	169.727
14	Z1	Z	Gonyaulax sp	0
14	Z1	Z	Teleaulax sp	96.5029
14	Z1	Z	Dinobryon sp	5.79099
14	Z1	Z	Prasinophyceae sp	0
14	Z1	Z	Pyramimonas sp	67.7213
14	Z1	Z	Eutreptiella braarudii	10.1582
14	Z1	Z	Chlorophyceae sp	52.484
14	Z1	Z	Chrysochromulina sp	13.5443
14	Z1	Z	Acanthoica quattrospina	0
14	Z1	Z	Prymnesiophyceae sp	6.77213
14	Z2	Z	Chaetoceros sp1	0
14	Z2	Z	Chaetoceros sp2	0
14	Z2	Z	Chaetoceros sp3	11.8512
14	Z2	Z	Navicula sp1	0
14	Z2	Z	Navicula sp2	0
14	Z2	Z	Leptocylindrus danicus	0
14	Z2	Z	Amphora sp	0
14	Z2	Z	Ceratoneis closterium	3.38607
14	Z2	Z	Asterionellopsis glacialis	0
14	Z2	Z	Licmophora sp1	10.1582
14	Z2	Z	Licmophora sp2	0
14	Z2	Z	Licmophora dalmatica	5.79099
14	Z2	Z	Nitzschia sp1	0
14	Z2	Z	Nitzschia sp2	0
14	Z2	Z	Nitzschia sp3	0
14	Z2	Z	Nitzschia sp4	0
14	Z2	Z	Pseudo-nitzschia delicatissima	0
14	Z2	Z	Pseudo-nitzschia pungens	0
14	Z2	Z	Pseudo-nitzschia seriata	0
14	Z2	Z	Thalassiosira sp	0
14	Z2	Z	Thalassionema nitzschioides	0
14	Z2	Z	Fragilaria sp	0
14	Z2	Z	Skeletonema costatum	3.38607
14	Z2	Z	Cyclotella sp	20.3164
14	Z2	Z	Guinardia sp1	69.4143
14	Z2	Z	Guinardia sp2	0
14	Z2	Z	Guinardia flaccida	0
14	Z2	Z	Guinardia striata	0
14	Z2	Z	Rhizosolenia sp	0
14	Z2	Z	Grammatophora sp	0
14	Z2	Z	Protoperidinium pallidum	1.69303
14	Z2	Z	Oblea rotunda	0
14	Z2	Z	Heterocapsa sp	8.46516
14	Z2	Z	Prorocentrum minimum	23.7025
14	Z2	Z	Prorocentrum sp2	0
14	Z2	Z	Prorocentrum sp3	0
14	Z2	Z	Prorocentrum micans	0
14	Z2	Z	Prorocentrum triestinum	0
14	Z2	Z	Gyrodinium sp1	3.38607
14	Z2	Z	Gyrodinium sp2	0
14	Z2	Z	Gymnodinium sp	191.313
14	Z2	Z	Gonyaulax sp	0
14	Z2	Z	Teleaulax sp	308.132
14	Z2	Z	Dinobryon sp	1.69303
14	Z2	Z	Prasinophyceae sp	0
14	Z2	Z	Pyramimonas sp	42.3258
14	Z2	Z	Eutreptiella braarudii	15.2373
14	Z2	Z	Chlorophyceae sp	132.566
14	Z2	Z	Chrysochromulina sp	0
14	Z2	Z	Acanthoica quattrospina	0
14	Z2	Z	Prymnesiophyceae sp	3.38607
14	TZ1	TZ	Chaetoceros sp1	0
14	TZ1	TZ	Chaetoceros sp2	13.9675
14	TZ1	TZ	Chaetoceros sp3	8.46516
14	TZ1	TZ	Navicula sp1	0
14	TZ1	TZ	Navicula sp2	0
14	TZ1	TZ	Leptocylindrus danicus	0
14	TZ1	TZ	Amphora sp	0
14	TZ1	TZ	Ceratoneis closterium	13.5443
14	TZ1	TZ	Asterionellopsis glacialis	0
14	TZ1	TZ	Licmophora sp1	2.53955
14	TZ1	TZ	Licmophora sp2	0
14	TZ1	TZ	Licmophora dalmatica	0
14	TZ1	TZ	Nitzschia sp1	0
14	TZ1	TZ	Nitzschia sp2	1.26977
14	TZ1	TZ	Nitzschia sp3	1.69303
14	TZ1	TZ	Nitzschia sp4	2.96281
14	TZ1	TZ	Pseudo-nitzschia delicatissima	3.38607
14	TZ1	TZ	Pseudo-nitzschia pungens	0
14	TZ1	TZ	Pseudo-nitzschia seriata	0
14	TZ1	TZ	Thalassiosira sp	0
14	TZ1	TZ	Thalassionema nitzschioides	0
14	TZ1	TZ	Fragilaria sp	0
14	TZ1	TZ	Skeletonema costatum	0
14	TZ1	TZ	Cyclotella sp	19.4699
14	TZ1	TZ	Guinardia sp1	2.11629
14	TZ1	TZ	Guinardia sp2	0
14	TZ1	TZ	Guinardia flaccida	0
14	TZ1	TZ	Guinardia striata	0
14	TZ1	TZ	Rhizosolenia sp	0
14	TZ1	TZ	Grammatophora sp	0
14	TZ1	TZ	Protoperidinium pallidum	0
14	TZ1	TZ	Oblea rotunda	0
14	TZ1	TZ	Heterocapsa sp	1.69303
14	TZ1	TZ	Prorocentrum minimum	3.38607
14	TZ1	TZ	Prorocentrum sp2	0
14	TZ1	TZ	Prorocentrum sp3	0
14	TZ1	TZ	Prorocentrum micans	0
14	TZ1	TZ	Prorocentrum triestinum	0
14	TZ1	TZ	Gyrodinium sp1	0
14	TZ1	TZ	Gyrodinium sp2	0
14	TZ1	TZ	Gymnodinium sp	102.523
14	TZ1	TZ	Gonyaulax sp	0
14	TZ1	TZ	Teleaulax sp	25.3955
14	TZ1	TZ	Dinobryon sp	0
14	TZ1	TZ	Prasinophyceae sp	0
14	TZ1	TZ	Pyramimonas sp	13.5443
14	TZ1	TZ	Eutreptiella braarudii	15.2373
14	TZ1	TZ	Chlorophyceae sp	123.591
14	TZ1	TZ	Chrysochromulina sp	16.9303
14	TZ1	TZ	Acanthoica quattrospina	0
14	TZ1	TZ	Prymnesiophyceae sp	74.4934
14	TZ2	TZ	Chaetoceros sp1	2.53955
14	TZ2	TZ	Chaetoceros sp2	39.363
14	TZ2	TZ	Chaetoceros sp3	0
14	TZ2	TZ	Navicula sp1	0
14	TZ2	TZ	Navicula sp2	0
14	TZ2	TZ	Leptocylindrus danicus	3.80932
14	TZ2	TZ	Amphora sp	0
14	TZ2	TZ	Ceratoneis closterium	6.34887
14	TZ2	TZ	Asterionellopsis glacialis	5.92561
14	TZ2	TZ	Licmophora sp1	1.69303
14	TZ2	TZ	Licmophora sp2	0.846516
14	TZ2	TZ	Licmophora dalmatica	0.846516
14	TZ2	TZ	Nitzschia sp1	0
14	TZ2	TZ	Nitzschia sp2	0.846516
14	TZ2	TZ	Nitzschia sp3	0.846516
14	TZ2	TZ	Nitzschia sp4	1.69303
14	TZ2	TZ	Pseudo-nitzschia delicatissima	5.92561
14	TZ2	TZ	Pseudo-nitzschia pungens	0
14	TZ2	TZ	Pseudo-nitzschia seriata	0
14	TZ2	TZ	Thalassiosira sp	0
14	TZ2	TZ	Thalassionema nitzschioides	1.69303
14	TZ2	TZ	Fragilaria sp	0
14	TZ2	TZ	Skeletonema costatum	1.69303
14	TZ2	TZ	Cyclotella sp	15.6606
14	TZ2	TZ	Guinardia sp1	1.69303
14	TZ2	TZ	Guinardia sp2	0
14	TZ2	TZ	Guinardia flaccida	0
14	TZ2	TZ	Guinardia striata	0
14	TZ2	TZ	Rhizosolenia sp	0
14	TZ2	TZ	Grammatophora sp	0
14	TZ2	TZ	Protoperidinium pallidum	1.26977
14	TZ2	TZ	Oblea rotunda	0
14	TZ2	TZ	Heterocapsa sp	1.26977
14	TZ2	TZ	Prorocentrum minimum	1.26977
14	TZ2	TZ	Prorocentrum sp2	0
14	TZ2	TZ	Prorocentrum sp3	0
14	TZ2	TZ	Prorocentrum micans	0
14	TZ2	TZ	Prorocentrum triestinum	0
14	TZ2	TZ	Gyrodinium sp1	0.846516
14	TZ2	TZ	Gyrodinium sp2	0
14	TZ2	TZ	Gymnodinium sp	123.591
14	TZ2	TZ	Gonyaulax sp	0
14	TZ2	TZ	Teleaulax sp	16.9303
14	TZ2	TZ	Dinobryon sp	0
14	TZ2	TZ	Prasinophyceae sp	0
14	TZ2	TZ	Pyramimonas sp	3.38607
14	TZ2	TZ	Eutreptiella braarudii	10.5815
14	TZ2	TZ	Chlorophyceae sp	64.3352
14	TZ2	TZ	Chrysochromulina sp	3.38607
14	TZ2	TZ	Acanthoica quattrospina	0
14	TZ2	TZ	Prymnesiophyceae sp	10.1582
18	C1	C	Chaetoceros sp1	3.38607
18	C1	C	Chaetoceros sp2	0
18	C1	C	Chaetoceros sp3	11.428
18	C1	C	Navicula sp1	0
18	C1	C	Navicula sp2	0
18	C1	C	Leptocylindrus danicus	0
18	C1	C	Amphora sp	1.69303
18	C1	C	Ceratoneis closterium	13.5443
18	C1	C	Asterionellopsis glacialis	0
18	C1	C	Licmophora sp1	2.11629
18	C1	C	Licmophora sp2	2.53955
18	C1	C	Licmophora dalmatica	1.69303
18	C1	C	Nitzschia sp1	2.53955
18	C1	C	Nitzschia sp2	0
18	C1	C	Nitzschia sp3	0
18	C1	C	Nitzschia sp4	1.26977
18	C1	C	Pseudo-nitzschia delicatissima	8.46516
18	C1	C	Pseudo-nitzschia pungens	0
18	C1	C	Pseudo-nitzschia seriata	0
18	C1	C	Thalassiosira sp	0
18	C1	C	Thalassionema nitzschioides	0
18	C1	C	Fragilaria sp	0
18	C1	C	Skeletonema costatum	0
18	C1	C	Cyclotella sp	12.6977
18	C1	C	Guinardia sp1	0
18	C1	C	Guinardia sp2	0
18	C1	C	Guinardia flaccida	0
18	C1	C	Guinardia striata	0
18	C1	C	Rhizosolenia sp	0
18	C1	C	Grammatophora sp	0
18	C1	C	Protoperidinium pallidum	0
18	C1	C	Oblea rotunda	0
18	C1	C	Heterocapsa sp	2.11629
18	C1	C	Prorocentrum minimum	2.53955
18	C1	C	Prorocentrum sp2	0
18	C1	C	Prorocentrum sp3	0
18	C1	C	Prorocentrum micans	0
18	C1	C	Prorocentrum triestinum	0
18	C1	C	Gyrodinium sp1	0
18	C1	C	Gyrodinium sp2	0
18	C1	C	Gymnodinium sp	6.77213
18	C1	C	Gonyaulax sp	0
18	C1	C	Teleaulax sp	32.1676
18	C1	C	Dinobryon sp	0
18	C1	C	Prasinophyceae sp	0
18	C1	C	Pyramimonas sp	0
18	C1	C	Eutreptiella braarudii	19.8931
18	C1	C	Chlorophyceae sp	133.75
18	C1	C	Chrysochromulina sp	45.7119
18	C1	C	Acanthoica quattrospina	0
18	C1	C	Prymnesiophyceae sp	57.5631
18	C2	C	Chaetoceros sp1	0
18	C2	C	Chaetoceros sp2	0
18	C2	C	Chaetoceros sp3	5.79099
18	C2	C	Navicula sp1	0
18	C2	C	Navicula sp2	0
18	C2	C	Leptocylindrus danicus	0
18	C2	C	Amphora sp	0.846516
18	C2	C	Ceratoneis closterium	6.77213
18	C2	C	Asterionellopsis glacialis	0
18	C2	C	Licmophora sp1	4.23258
18	C2	C	Licmophora sp2	1.26977
18	C2	C	Licmophora dalmatica	2.53955
18	C2	C	Nitzschia sp1	1.69303
18	C2	C	Nitzschia sp2	0
18	C2	C	Nitzschia sp3	0
18	C2	C	Nitzschia sp4	1.69303
18	C2	C	Pseudo-nitzschia delicatissima	0
18	C2	C	Pseudo-nitzschia pungens	0
18	C2	C	Pseudo-nitzschia seriata	0
18	C2	C	Thalassiosira sp	0
18	C2	C	Thalassionema nitzschioides	0
18	C2	C	Fragilaria sp	0
18	C2	C	Skeletonema costatum	0
18	C2	C	Cyclotella sp	7.19539
18	C2	C	Guinardia sp1	0.846516
18	C2	C	Guinardia sp2	0
18	C2	C	Guinardia flaccida	0
18	C2	C	Guinardia striata	0
18	C2	C	Rhizosolenia sp	0
18	C2	C	Grammatophora sp	0
18	C2	C	Protoperidinium pallidum	0
18	C2	C	Oblea rotunda	0
18	C2	C	Heterocapsa sp	0
18	C2	C	Prorocentrum minimum	1.26977
18	C2	C	Prorocentrum sp2	0
18	C2	C	Prorocentrum sp3	0
18	C2	C	Prorocentrum micans	0
18	C2	C	Prorocentrum triestinum	0
18	C2	C	Gyrodinium sp1	0
18	C2	C	Gyrodinium sp2	0
18	C2	C	Gymnodinium sp	7.19539
18	C2	C	Gonyaulax sp	0
18	C2	C	Teleaulax sp	21.1629
18	C2	C	Dinobryon sp	0
18	C2	C	Prasinophyceae sp	0
18	C2	C	Pyramimonas sp	0.84652
18	C2	C	Eutreptiella braarudii	19.4662
18	C2	C	Chlorophyceae sp	65.1818
18	C2	C	Chrysochromulina sp	21.1629
18	C2	C	Acanthoica quattrospina	0
18	C2	C	Prymnesiophyceae sp	37.2467
18	T1	T	Chaetoceros sp1	0
18	T1	T	Chaetoceros sp2	15.2373
18	T1	T	Chaetoceros sp3	2.96281
18	T1	T	Navicula sp1	0
18	T1	T	Navicula sp2	0
18	T1	T	Leptocylindrus danicus	3.38607
18	T1	T	Amphora sp	0
18	T1	T	Ceratoneis closterium	0.846516
18	T1	T	Asterionellopsis glacialis	0
18	T1	T	Licmophora sp1	1.69303
18	T1	T	Licmophora sp2	0.846516
18	T1	T	Licmophora dalmatica	0
18	T1	T	Nitzschia sp1	2.96281
18	T1	T	Nitzschia sp2	0
18	T1	T	Nitzschia sp3	0
18	T1	T	Nitzschia sp4	3.38607
18	T1	T	Pseudo-nitzschia delicatissima	0
18	T1	T	Pseudo-nitzschia pungens	0
18	T1	T	Pseudo-nitzschia seriata	0
18	T1	T	Thalassiosira sp	0
18	T1	T	Thalassionema nitzschioides	0
18	T1	T	Fragilaria sp	0
18	T1	T	Skeletonema costatum	3.38607
18	T1	T	Cyclotella sp	20.3164
18	T1	T	Guinardia sp1	0
18	T1	T	Guinardia sp2	0
18	T1	T	Guinardia flaccida	0
18	T1	T	Guinardia striata	5.79099
18	T1	T	Rhizosolenia sp	0
18	T1	T	Grammatophora sp	0
18	T1	T	Protoperidinium pallidum	0
18	T1	T	Oblea rotunda	0
18	T1	T	Heterocapsa sp	0
18	T1	T	Prorocentrum minimum	0
18	T1	T	Prorocentrum sp2	0
18	T1	T	Prorocentrum sp3	0
18	T1	T	Prorocentrum micans	0
18	T1	T	Prorocentrum triestinum	0
18	T1	T	Gyrodinium sp1	0
18	T1	T	Gyrodinium sp2	0
18	T1	T	Gymnodinium sp	9.31168
18	T1	T	Gonyaulax sp	0
18	T1	T	Teleaulax sp	15.2373
18	T1	T	Dinobryon sp	0
18	T1	T	Prasinophyceae sp	0
18	T1	T	Pyramimonas sp	0
18	T1	T	Eutreptiella braarudii	11.8512
18	T1	T	Chlorophyceae sp	5.79099
18	T1	T	Chrysochromulina sp	0
18	T1	T	Acanthoica quattrospina	0
18	T1	T	Prymnesiophyceae sp	11.8512
18	T2	T	Chaetoceros sp1	0
18	T2	T	Chaetoceros sp2	0
18	T2	T	Chaetoceros sp3	0
18	T2	T	Navicula sp1	0
18	T2	T	Navicula sp2	0
18	T2	T	Leptocylindrus danicus	2.53955
18	T2	T	Amphora sp	1.69303
18	T2	T	Ceratoneis closterium	4.23258
18	T2	T	Asterionellopsis glacialis	0
18	T2	T	Licmophora sp1	4.65584
18	T2	T	Licmophora sp2	0
18	T2	T	Licmophora dalmatica	2.11629
18	T2	T	Nitzschia sp1	0.846516
18	T2	T	Nitzschia sp2	0
18	T2	T	Nitzschia sp3	0
18	T2	T	Nitzschia sp4	1.26977
18	T2	T	Pseudo-nitzschia delicatissima	0
18	T2	T	Pseudo-nitzschia pungens	0
18	T2	T	Pseudo-nitzschia seriata	0
18	T2	T	Thalassiosira sp	0
18	T2	T	Thalassionema nitzschioides	0
18	T2	T	Fragilaria sp	0
18	T2	T	Skeletonema costatum	0.846516
18	T2	T	Cyclotella sp	11.428
18	T2	T	Guinardia sp1	199.355
18	T2	T	Guinardia sp2	0
18	T2	T	Guinardia flaccida	0
18	T2	T	Guinardia striata	0
18	T2	T	Rhizosolenia sp	0
18	T2	T	Grammatophora sp	0
18	T2	T	Protoperidinium pallidum	1.69303
18	T2	T	Oblea rotunda	0
18	T2	T	Heterocapsa sp	1.69303
18	T2	T	Prorocentrum minimum	1.26977
18	T2	T	Prorocentrum sp2	0
18	T2	T	Prorocentrum sp3	0
18	T2	T	Prorocentrum micans	0
18	T2	T	Prorocentrum triestinum	0
18	T2	T	Gyrodinium sp1	0
18	T2	T	Gyrodinium sp2	0
18	T2	T	Gymnodinium sp	29.6281
18	T2	T	Gonyaulax sp	0
18	T2	T	Teleaulax sp	235.332
18	T2	T	Dinobryon sp	3.38607
18	T2	T	Prasinophyceae sp	0
18	T2	T	Pyramimonas sp	44.1885
18	T2	T	Eutreptiella braarudii	1.26977
18	T2	T	Chlorophyceae sp	72.8004
18	T2	T	Chrysochromulina sp	3.38607
18	T2	T	Acanthoica quattrospina	0
18	T2	T	Prymnesiophyceae sp	32.1676
18	Z1	Z	Chaetoceros sp1	0
18	Z1	Z	Chaetoceros sp2	0
18	Z1	Z	Chaetoceros sp3	1.69303
18	Z1	Z	Navicula sp1	0
18	Z1	Z	Navicula sp2	0
18	Z1	Z	Leptocylindrus danicus	1.69303
18	Z1	Z	Amphora sp	0
18	Z1	Z	Ceratoneis closterium	5.92561
18	Z1	Z	Asterionellopsis glacialis	0
18	Z1	Z	Licmophora sp1	36.8235
18	Z1	Z	Licmophora sp2	0
18	Z1	Z	Licmophora dalmatica	6.77213
18	Z1	Z	Nitzschia sp1	2.53955
18	Z1	Z	Nitzschia sp2	0
18	Z1	Z	Nitzschia sp3	0
18	Z1	Z	Nitzschia sp4	0
18	Z1	Z	Pseudo-nitzschia delicatissima	0
18	Z1	Z	Pseudo-nitzschia pungens	0
18	Z1	Z	Pseudo-nitzschia seriata	0
18	Z1	Z	Thalassiosira sp	0
18	Z1	Z	Thalassionema nitzschioides	0
18	Z1	Z	Fragilaria sp	0
18	Z1	Z	Skeletonema costatum	0
18	Z1	Z	Cyclotella sp	2.96281
18	Z1	Z	Guinardia sp1	12.6977
18	Z1	Z	Guinardia sp2	0
18	Z1	Z	Guinardia flaccida	0
18	Z1	Z	Guinardia striata	0
18	Z1	Z	Rhizosolenia sp	0
18	Z1	Z	Grammatophora sp	0
18	Z1	Z	Protoperidinium pallidum	6.34887
18	Z1	Z	Oblea rotunda	0
18	Z1	Z	Heterocapsa sp	2.53955
18	Z1	Z	Prorocentrum minimum	3.80932
18	Z1	Z	Prorocentrum sp2	0
18	Z1	Z	Prorocentrum sp3	0
18	Z1	Z	Prorocentrum micans	0
18	Z1	Z	Prorocentrum triestinum	0
18	Z1	Z	Gyrodinium sp1	1.26977
18	Z1	Z	Gyrodinium sp2	0
18	Z1	Z	Gymnodinium sp	52.6076
18	Z1	Z	Gonyaulax sp	0
18	Z1	Z	Teleaulax sp	33.8607
18	Z1	Z	Dinobryon sp	25.3955
18	Z1	Z	Prasinophyceae sp	0
18	Z1	Z	Pyramimonas sp	126.977
18	Z1	Z	Eutreptiella braarudii	9.73494
18	Z1	Z	Chlorophyceae sp	38.9398
18	Z1	Z	Chrysochromulina sp	0
18	Z1	Z	Acanthoica quattrospina	0
18	Z1	Z	Prymnesiophyceae sp	0
18	Z2	Z	Chaetoceros sp1	0
18	Z2	Z	Chaetoceros sp2	0
18	Z2	Z	Chaetoceros sp3	0
18	Z2	Z	Navicula sp1	0
18	Z2	Z	Navicula sp2	0
18	Z2	Z	Leptocylindrus danicus	0
18	Z2	Z	Amphora sp	0
18	Z2	Z	Ceratoneis closterium	5.50236
18	Z2	Z	Asterionellopsis glacialis	0
18	Z2	Z	Licmophora sp1	23.7025
18	Z2	Z	Licmophora sp2	0
18	Z2	Z	Licmophora dalmatica	8.41906
18	Z2	Z	Nitzschia sp1	3.80932
18	Z2	Z	Nitzschia sp2	0
18	Z2	Z	Nitzschia sp3	0
18	Z2	Z	Nitzschia sp4	0
18	Z2	Z	Pseudo-nitzschia delicatissima	0
18	Z2	Z	Pseudo-nitzschia pungens	0
18	Z2	Z	Pseudo-nitzschia seriata	0
18	Z2	Z	Thalassiosira sp	0
18	Z2	Z	Thalassionema nitzschioides	0
18	Z2	Z	Fragilaria sp	0
18	Z2	Z	Skeletonema costatum	0
18	Z2	Z	Cyclotella sp	6.34887
18	Z2	Z	Guinardia sp1	124.147
18	Z2	Z	Guinardia sp2	0
18	Z2	Z	Guinardia flaccida	0
18	Z2	Z	Guinardia striata	0
18	Z2	Z	Rhizosolenia sp	0
18	Z2	Z	Grammatophora sp	0
18	Z2	Z	Protoperidinium pallidum	2.96281
18	Z2	Z	Oblea rotunda	0
18	Z2	Z	Heterocapsa sp	6.77213
18	Z2	Z	Prorocentrum minimum	5.92561
18	Z2	Z	Prorocentrum sp2	0.846516
18	Z2	Z	Prorocentrum sp3	0
18	Z2	Z	Prorocentrum micans	0
18	Z2	Z	Prorocentrum triestinum	0
18	Z2	Z	Gyrodinium sp1	2.11629
18	Z2	Z	Gyrodinium sp2	0
18	Z2	Z	Gymnodinium sp	67.7213
18	Z2	Z	Gonyaulax sp	0
18	Z2	Z	Teleaulax sp	509.603
18	Z2	Z	Dinobryon sp	13.5443
18	Z2	Z	Prasinophyceae sp	0
18	Z2	Z	Pyramimonas sp	69.4143
18	Z2	Z	Eutreptiella braarudii	11.428
18	Z2	Z	Chlorophyceae sp	104.968
18	Z2	Z	Chrysochromulina sp	0
18	Z2	Z	Acanthoica quattrospina	0
18	Z2	Z	Prymnesiophyceae sp	0
18	TZ1	TZ	Chaetoceros sp1	0
18	TZ1	TZ	Chaetoceros sp2	8.88842
18	TZ1	TZ	Chaetoceros sp3	7.19539
18	TZ1	TZ	Navicula sp1	0
18	TZ1	TZ	Navicula sp2	0
18	TZ1	TZ	Leptocylindrus danicus	0
18	TZ1	TZ	Amphora sp	1.26977
18	TZ1	TZ	Ceratoneis closterium	36.8235
18	TZ1	TZ	Asterionellopsis glacialis	0.846516
18	TZ1	TZ	Licmophora sp1	2.53955
18	TZ1	TZ	Licmophora sp2	0
18	TZ1	TZ	Licmophora dalmatica	1.69303
18	TZ1	TZ	Nitzschia sp1	1.69303
18	TZ1	TZ	Nitzschia sp2	0
18	TZ1	TZ	Nitzschia sp3	0
18	TZ1	TZ	Nitzschia sp4	3.38607
18	TZ1	TZ	Pseudo-nitzschia delicatissima	6.34887
18	TZ1	TZ	Pseudo-nitzschia pungens	1.69303
18	TZ1	TZ	Pseudo-nitzschia seriata	0
18	TZ1	TZ	Thalassiosira sp	0
18	TZ1	TZ	Thalassionema nitzschioides	0
18	TZ1	TZ	Fragilaria sp	0
18	TZ1	TZ	Skeletonema costatum	0
18	TZ1	TZ	Cyclotella sp	11.428
18	TZ1	TZ	Guinardia sp1	0
18	TZ1	TZ	Guinardia sp2	0
18	TZ1	TZ	Guinardia flaccida	0
18	TZ1	TZ	Guinardia striata	0
18	TZ1	TZ	Rhizosolenia sp	0
18	TZ1	TZ	Grammatophora sp	0
18	TZ1	TZ	Protoperidinium pallidum	0
18	TZ1	TZ	Oblea rotunda	0
18	TZ1	TZ	Heterocapsa sp	0
18	TZ1	TZ	Prorocentrum minimum	0
18	TZ1	TZ	Prorocentrum sp2	0
18	TZ1	TZ	Prorocentrum sp3	0
18	TZ1	TZ	Prorocentrum micans	0
18	TZ1	TZ	Prorocentrum triestinum	0
18	TZ1	TZ	Gyrodinium sp1	0
18	TZ1	TZ	Gyrodinium sp2	0
18	TZ1	TZ	Gymnodinium sp	15.6606
18	TZ1	TZ	Gonyaulax sp	0
18	TZ1	TZ	Teleaulax sp	6.77213
18	TZ1	TZ	Dinobryon sp	0
18	TZ1	TZ	Prasinophyceae sp	0
18	TZ1	TZ	Pyramimonas sp	0
18	TZ1	TZ	Eutreptiella braarudii	7.61865
18	TZ1	TZ	Chlorophyceae sp	57.5631
18	TZ1	TZ	Chrysochromulina sp	30.4746
18	TZ1	TZ	Acanthoica quattrospina	0
18	TZ1	TZ	Prymnesiophyceae sp	18.6234
18	TZ2	TZ	Chaetoceros sp1	0
18	TZ2	TZ	Chaetoceros sp2	16.5071
18	TZ2	TZ	Chaetoceros sp3	33.8607
18	TZ2	TZ	Navicula sp1	0
18	TZ2	TZ	Navicula sp2	0
18	TZ2	TZ	Leptocylindrus danicus	1.69303
18	TZ2	TZ	Amphora sp	0
18	TZ2	TZ	Ceratoneis closterium	9.73494
18	TZ2	TZ	Asterionellopsis glacialis	2.53955
18	TZ2	TZ	Licmophora sp1	3.38607
[truncated: 41 more rows]

## Sheet: Microzoo microscopy
Day	Mesocosm	Treatment	type	Ab
0	C1	C	Protozoo	20080
2	C1	C	Protozoo	15070
3	C1	C	Protozoo	17940
5	C1	C	Protozoo	13220
7	C1	C	Protozoo	6860
8	C1	C	Protozoo	5300
9	C1	C	Protozoo	3280
11	C1	C	Protozoo	1100
13	C1	C	Protozoo	690
14	C1	C	Protozoo	770
15	C1	C	Protozoo	750
16	C1	C	Protozoo	740
17	C1	C	Protozoo	200
18	C1	C	Protozoo	80
0	C3	C	Protozoo	19440
2	C3	C	Protozoo	20120
3	C3	C	Protozoo	16950
5	C3	C	Protozoo	10580
7	C3	C	Protozoo	5360
8	C3	C	Protozoo	6800
9	C3	C	Protozoo	3620
11	C3	C	Protozoo	1900
13	C3	C	Protozoo	1220
14	C3	C	Protozoo	1280
15	C3	C	Protozoo	840
16	C3	C	Protozoo	910
17	C3	C	Protozoo	680
18	C3	C	Protozoo	350
0	T1	T	Protozoo	21120
2	T1	T	Protozoo	12900
3	T1	T	Protozoo	9120
5	T1	T	Protozoo	5840
7	T1	T	Protozoo	2480
8	T1	T	Protozoo	3580
9	T1	T	Protozoo	3310
11	T1	T	Protozoo	6920
13	T1	T	Protozoo	5580
14	T1	T	Protozoo	5060
15	T1	T	Protozoo	1280
16	T1	T	Protozoo	460
17	T1	T	Protozoo	440
18	T1	T	Protozoo	290
0	T2	T	Protozoo	21720
2	T2	T	Protozoo	15380
3	T2	T	Protozoo	17380
5	T2	T	Protozoo	7940
7	T2	T	Protozoo	2800
8	T2	T	Protozoo	5060
9	T2	T	Protozoo	5780
11	T2	T	Protozoo	7080
13	T2	T	Protozoo	8810
14	T2	T	Protozoo	4100
15	T2	T	Protozoo	1660
16	T2	T	Protozoo	1460
17	T2	T	Protozoo	540
18	T2	T	Protozoo	590
0	TZ2	TZ	Protozoo	20140
2	TZ2	TZ	Protozoo	11920
3	TZ2	TZ	Protozoo	7560
5	TZ2	TZ	Protozoo	10780
7	TZ2	TZ	Protozoo	3640
8	TZ2	TZ	Protozoo	3960
9	TZ2	TZ	Protozoo	3840
11	TZ2	TZ	Protozoo	3540
13	TZ2	TZ	Protozoo	5230
14	TZ2	TZ	Protozoo	10470
15	TZ2	TZ	Protozoo	7500
16	TZ2	TZ	Protozoo	4540
17	TZ2	TZ	Protozoo	2090
18	TZ2	TZ	Protozoo	1950
0	TZ3	TZ	Protozoo	17720
2	TZ3	TZ	Protozoo	10280
3	TZ3	TZ	Protozoo	5320
5	TZ3	TZ	Protozoo	7140
7	TZ3	TZ	Protozoo	2640
8	TZ3	TZ	Protozoo	4160
9	TZ3	TZ	Protozoo	3960
11	TZ3	TZ	Protozoo	4840
13	TZ3	TZ	Protozoo	6200
14	TZ3	TZ	Protozoo	6280
15	TZ3	TZ	Protozoo	1890
16	TZ3	TZ	Protozoo	1200
17	TZ3	TZ	Protozoo	330
18	TZ3	TZ	Protozoo	510
0	Z1	Z	Protozoo	26280
2	Z1	Z	Protozoo	15120
3	Z1	Z	Protozoo	16060
5	Z1	Z	Protozoo	11720
7	Z1	Z	Protozoo	7820
8	Z1	Z	Protozoo	10700
9	Z1	Z	Protozoo	11750
11	Z1	Z	Protozoo	10540
13	Z1	Z	Protozoo	9810
14	Z1	Z	Protozoo	10380
15	Z1	Z	Protozoo	6120
16	Z1	Z	Protozoo	6280
17	Z1	Z	Protozoo	5170
18	Z1	Z	Protozoo	2520
0	Z2	Z	Protozoo	29240
2	Z2	Z	Protozoo	17620
3	Z2	Z	Protozoo	19420
5	Z2	Z	Protozoo	17880
7	Z2	Z	Protozoo	7640
8	Z2	Z	Protozoo	11360
9	Z2	Z	Protozoo	11820
11	Z2	Z	Protozoo	9500
13	Z2	Z	Protozoo	12580
14	Z2	Z	Protozoo	6240
15	Z2	Z	Protozoo	8860
16	Z2	Z	Protozoo	8990
17	Z2	Z	Protozoo	5840
18	Z2	Z	Protozoo	5030
0	C1	C	Micrometazoo	60
2	C1	C	Micrometazoo	60
3	C1	C	Micrometazoo	80
5	C1	C	Micrometazoo	300
7	C1	C	Micrometazoo	100
8	C1	C	Micrometazoo	140
9	C1	C	Micrometazoo	280
11	C1	C	Micrometazoo	520
13	C1	C	Micrometazoo	90
14	C1	C	Micrometazoo	40
15	C1	C	Micrometazoo	10
16	C1	C	Micrometazoo	50
17	C1	C	Micrometazoo	60
18	C1	C	Micrometazoo	10
0	C3	C	Micrometazoo	0
2	C3	C	Micrometazoo	80
3	C3	C	Micrometazoo	160
5	C3	C	Micrometazoo	280
7	C3	C	Micrometazoo	180
8	C3	C	Micrometazoo	220
9	C3	C	Micrometazoo	340
11	C3	C	Micrometazoo	340
13	C3	C	Micrometazoo	80
14	C3	C	Micrometazoo	20
15	C3	C	Micrometazoo	50
16	C3	C	Micrometazoo	30
17	C3	C	Micrometazoo	70
18	C3	C	Micrometazoo	70
0	T1	T	Micrometazoo	40
2	T1	T	Micrometazoo	60
3	T1	T	Micrometazoo	80
5	T1	T	Micrometazoo	160
7	T1	T	Micrometazoo	220
8	T1	T	Micrometazoo	300
9	T1	T	Micrometazoo	140
11	T1	T	Micrometazoo	100
13	T1	T	Micrometazoo	40
14	T1	T	Micrometazoo	90
15	T1	T	Micrometazoo	30
16	T1	T	Micrometazoo	90
17	T1	T	Micrometazoo	80
18	T1	T	Micrometazoo	120
0	T2	T	Micrometazoo	40
2	T2	T	Micrometazoo	0
3	T2	T	Micrometazoo	120
5	T2	T	Micrometazoo	280
7	T2	T	Micrometazoo	120
8	T2	T	Micrometazoo	260
9	T2	T	Micrometazoo	110
11	T2	T	Micrometazoo	60
13	T2	T	Micrometazoo	80
14	T2	T	Micrometazoo	160
15	T2	T	Micrometazoo	170
16	T2	T	Micrometazoo	240
17	T2	T	Micrometazoo	190
18	T2	T	Micrometazoo	170
0	TZ2	TZ	Micrometazoo	60
2	TZ2	TZ	Micrometazoo	60
3	TZ2	TZ	Micrometazoo	40
5	TZ2	TZ	Micrometazoo	380
7	TZ2	TZ	Micrometazoo	620
8	TZ2	TZ	Micrometazoo	520
9	TZ2	TZ	Micrometazoo	840
11	TZ2	TZ	Micrometazoo	80
13	TZ2	TZ	Micrometazoo	0
14	TZ2	TZ	Micrometazoo	20
15	TZ2	TZ	Micrometazoo	40
16	TZ2	TZ	Micrometazoo	80
17	TZ2	TZ	Micrometazoo	100
18	TZ2	TZ	Micrometazoo	70
0	TZ3	TZ	Micrometazoo	60
2	TZ3	TZ	Micrometazoo	60
3	TZ3	TZ	Micrometazoo	40
5	TZ3	TZ	Micrometazoo	300
7	TZ3	TZ	Micrometazoo	260
8	TZ3	TZ	Micrometazoo	380
9	TZ3	TZ	Micrometazoo	360
11	TZ3	TZ	Micrometazoo	140
13	TZ3	TZ	Micrometazoo	80
14	TZ3	TZ	Micrometazoo	40
15	TZ3	TZ	Micrometazoo	130
16	TZ3	TZ	Micrometazoo	140
17	TZ3	TZ	Micrometazoo	80
18	TZ3	TZ	Micrometazoo	200
0	Z1	Z	Micrometazoo	0
2	Z1	Z	Micrometazoo	80
3	Z1	Z	Micrometazoo	160
5	Z1	Z	Micrometazoo	340
7	Z1	Z	Micrometazoo	100
8	Z1	Z	Micrometazoo	260
9	Z1	Z	Micrometazoo	380
11	Z1	Z	Micrometazoo	120
13	Z1	Z	Micrometazoo	100
14	Z1	Z	Micrometazoo	180
15	Z1	Z	Micrometazoo	100
16	Z1	Z	Micrometazoo	120
17	Z1	Z	Micrometazoo	150
18	Z1	Z	Micrometazoo	100
0	Z2	Z	Micrometazoo	120
2	Z2	Z	Micrometazoo	60
3	Z2	Z	Micrometazoo	240
5	Z2	Z	Micrometazoo	440
7	Z2	Z	Micrometazoo	480
8	Z2	Z	Micrometazoo	340
9	Z2	Z	Micrometazoo	390
11	Z2	Z	Micrometazoo	140
13	Z2	Z	Micrometazoo	80
14	Z2	Z	Micrometazoo	90
15	Z2	Z	Micrometazoo	40
16	Z2	Z	Micrometazoo	120
17	Z2	Z	Micrometazoo	180
18	Z2	Z	Micrometazoo	130
0	C1	C	Total	20140
2	C1	C	Total	15130
3	C1	C	Total	18020
5	C1	C	Total	13520
7	C1	C	Total	6960
8	C1	C	Total	5440
9	C1	C	Total	3560
11	C1	C	Total	1620
13	C1	C	Total	780
14	C1	C	Total	810
15	C1	C	Total	760
16	C1	C	Total	790
17	C1	C	Total	260
18	C1	C	Total	90
0	C3	C	Total	19440
2	C3	C	Total	20200
3	C3	C	Total	17110
5	C3	C	Total	10860
7	C3	C	Total	5540
8	C3	C	Total	7020
9	C3	C	Total	3960
11	C3	C	Total	2240
13	C3	C	Total	1300
14	C3	C	Total	1300
15	C3	C	Total	890
16	C3	C	Total	940
17	C3	C	Total	750
18	C3	C	Total	420
0	T1	T	Total	21160
2	T1	T	Total	12960
3	T1	T	Total	9200
5	T1	T	Total	6000
7	T1	T	Total	2700
8	T1	T	Total	3880
9	T1	T	Total	3450
11	T1	T	Total	7020
13	T1	T	Total	5620
14	T1	T	Total	5150
15	T1	T	Total	1310
16	T1	T	Total	550
17	T1	T	Total	520
18	T1	T	Total	410
0	T2	T	Total	21760
2	T2	T	Total	15380
3	T2	T	Total	17500
5	T2	T	Total	8220
7	T2	T	Total	2920
8	T2	T	Total	5320
9	T2	T	Total	5890
11	T2	T	Total	7140
13	T2	T	Total	8890
14	T2	T	Total	4260
15	T2	T	Total	1830
16	T2	T	Total	1700
17	T2	T	Total	730
18	T2	T	Total	760
0	TZ2	TZ	Total	20200
2	TZ2	TZ	Total	11980
3	TZ2	TZ	Total	7600
5	TZ2	TZ	Total	11160
7	TZ2	TZ	Total	4260
8	TZ2	TZ	Total	4480
9	TZ2	TZ	Total	4680
11	TZ2	TZ	Total	3620
13	TZ2	TZ	Total	5230
14	TZ2	TZ	Total	10490
15	TZ2	TZ	Total	7540
16	TZ2	TZ	Total	4620
17	TZ2	TZ	Total	2190
18	TZ2	TZ	Total	2020
0	TZ3	TZ	Total	17780
2	TZ3	TZ	Total	10340
3	TZ3	TZ	Total	5360
5	TZ3	TZ	Total	7440
7	TZ3	TZ	Total	2900
8	TZ3	TZ	Total	4540
9	TZ3	TZ	Total	4320
11	TZ3	TZ	Total	4980
13	TZ3	TZ	Total	6280
14	TZ3	TZ	Total	6320
15	TZ3	TZ	Total	2020
16	TZ3	TZ	Total	1340
17	TZ3	TZ	Total	410
18	TZ3	TZ	Total	710
0	Z1	Z	Total	26280
2	Z1	Z	Total	15200
3	Z1	Z	Total	16220
5	Z1	Z	Total	12060
7	Z1	Z	Total	7920
8	Z1	Z	Total	10960
9	Z1	Z	Total	12130
11	Z1	Z	Total	10660
13	Z1	Z	Total	9910
14	Z1	Z	Total	10560
15	Z1	Z	Total	6220
16	Z1	Z	Total	6400
17	Z1	Z	Total	5320
18	Z1	Z	Total	2620
0	Z2	Z	Total	29360
2	Z2	Z	Total	17680
3	Z2	Z	Total	19660
5	Z2	Z	Total	18320
7	Z2	Z	Total	8120
8	Z2	Z	Total	11700
9	Z2	Z	Total	12210
11	Z2	Z	Total	9640
13	Z2	Z	Total	12660
14	Z2	Z	Total	6330
15	Z2	Z	Total	8900
16	Z2	Z	Total	9110
17	Z2	Z	Total	6020
18	Z2	Z	Total	5160

## Sheet: Zoo stereomicro
Mesocosm	day	parent	child	Abundance (ind L)
C1	0	cirripedia	cirripedia	0.75
C1	0	nauplii	nauplii_s	0
C1	0	nauplii	nauplii_m	0
C1	0	nauplii	nauplii_l	0
C1	0	nauplii	nauplii_all	26.5
C1	0	tintinnid	tintinnid_s	0
C1	0	tintinnid	tintinnid_m	0
C1	0	tintinnid	tintinnid_l	0
C1	0	tintinnid	tintinnid_all	9
C1	0	copepoda	oithona	0.25
C1	0	copepoda	centropages	0
C1	0	copepoda	cyclopoida	0
C1	0	copepoda	calanoida	0
C1	0	copepoda	oncaeidae	0
C1	0	copepoda	acartia	5.25
C1	0	copepoda	harpacticoida	0.75
C1	0	copepoda	unidentified	0
C1	0	mollusca	gastropoda	1
C1	0	mollusca	pteropoda	1
C1	0	mollusca	bivalvia	5.75
C1	0	polychaeta	polychaeta	1
C1	0	rotifera	rotifera	0
C1	0	echinodermata	echinodermata	0.25
C1	0	appendicularia	appendicularia	0.25
C1	0	cladoceran	podon	0
C1	0	unidentified	unidentified	0
C1	0	fish	fish_larvae	0
C1	0	egg	egg	6.5
C1	0	egg	egg_fish	0
C1	0	trocophora	trocophora	0
C1	0	hydrozoa	hydrozoa	0
C1	0	nematode	nematode	0
C1	0	crustacean	zoea	0
C2	0	cirripedia	cirripedia	NA
C2	0	nauplii	nauplii_s	NA
C2	0	nauplii	nauplii_m	NA
C2	0	nauplii	nauplii_l	NA
C2	0	nauplii	nauplii_all	NA
C2	0	tintinnid	tintinnid_s	NA
C2	0	tintinnid	tintinnid_m	NA
C2	0	tintinnid	tintinnid_l	NA
C2	0	tintinnid	tintinnid_all	NA
C2	0	copepoda	oithona	NA
C2	0	copepoda	centropages	NA
C2	0	copepoda	cyclopoida	NA
C2	0	copepoda	calanoida	NA
C2	0	copepoda	oncaeidae	NA
C2	0	copepoda	acartia	NA
C2	0	copepoda	harpacticoida	NA
C2	0	copepoda	unidentified	NA
C2	0	mollusca	gastropoda	NA
C2	0	mollusca	pteropoda	NA
C2	0	mollusca	bivalvia	NA
C2	0	polychaeta	polychaeta	NA
C2	0	rotifera	rotifera	NA
C2	0	echinodermata	echinodermata	NA
C2	0	appendicularia	appendicularia	NA
C2	0	cladoceran	podon	NA
C2	0	unidentified	unidentified	NA
C2	0	fish	fish_larvae	NA
C2	0	egg	egg	NA
C2	0	egg	egg_fish	NA
C2	0	trocophora	trocophora	NA
C2	0	hydrozoa	hydrozoa	NA
C2	0	nematode	nematode	NA
C2	0	crustacean	zoea	NA
T1	0	cirripedia	cirripedia	0.125
T1	0	nauplii	nauplii_s	0
T1	0	nauplii	nauplii_m	0
T1	0	nauplii	nauplii_l	0
T1	0	nauplii	nauplii_all	12.25
T1	0	tintinnid	tintinnid_s	0
T1	0	tintinnid	tintinnid_m	0
T1	0	tintinnid	tintinnid_l	0
T1	0	tintinnid	tintinnid_all	14.75
T1	0	copepoda	oithona	0.125
T1	0	copepoda	centropages	0
T1	0	copepoda	cyclopoida	0.125
T1	0	copepoda	calanoida	0
T1	0	copepoda	oncaeidae	0
T1	0	copepoda	acartia	1.5
T1	0	copepoda	harpacticoida	0.625
T1	0	copepoda	unidentified	0
T1	0	mollusca	gastropoda	1
T1	0	mollusca	pteropoda	0.125
T1	0	mollusca	bivalvia	3.625
T1	0	polychaeta	polychaeta	0.625
T1	0	rotifera	rotifera	0
T1	0	echinodermata	echinodermata	0.5
T1	0	appendicularia	appendicularia	0
T1	0	cladoceran	podon	0
T1	0	unidentified	unidentified	0
T1	0	fish	fish_larvae	0
T1	0	egg	egg	2.5
T1	0	egg	egg_fish	0
T1	0	trocophora	trocophora	0
T1	0	hydrozoa	hydrozoa	0
T1	0	nematode	nematode	0
T1	0	crustacean	zoea	0
T2	0	cirripedia	cirripedia	NA
T2	0	nauplii	nauplii_s	NA
T2	0	nauplii	nauplii_m	NA
T2	0	nauplii	nauplii_l	NA
T2	0	nauplii	nauplii_all	NA
T2	0	tintinnid	tintinnid_s	NA
T2	0	tintinnid	tintinnid_m	NA
T2	0	tintinnid	tintinnid_l	NA
T2	0	tintinnid	tintinnid_all	NA
T2	0	copepoda	oithona	NA
T2	0	copepoda	centropages	NA
T2	0	copepoda	cyclopoida	NA
T2	0	copepoda	calanoida	NA
T2	0	copepoda	oncaeidae	NA
T2	0	copepoda	acartia	NA
T2	0	copepoda	harpacticoida	NA
T2	0	copepoda	unidentified	NA
T2	0	mollusca	gastropoda	NA
T2	0	mollusca	pteropoda	NA
T2	0	mollusca	bivalvia	NA
T2	0	polychaeta	polychaeta	NA
T2	0	rotifera	rotifera	NA
T2	0	echinodermata	echinodermata	NA
T2	0	appendicularia	appendicularia	NA
T2	0	cladoceran	podon	NA
T2	0	unidentified	unidentified	NA
T2	0	fish	fish_larvae	NA
T2	0	egg	egg	NA
T2	0	egg	egg_fish	NA
T2	0	trocophora	trocophora	NA
T2	0	hydrozoa	hydrozoa	NA
T2	0	nematode	nematode	NA
T2	0	crustacean	zoea	NA
TZ1	0	cirripedia	cirripedia	1.5
TZ1	0	nauplii	nauplii_s	0
TZ1	0	nauplii	nauplii_m	0
TZ1	0	nauplii	nauplii_l	0
TZ1	0	nauplii	nauplii_all	34
TZ1	0	tintinnid	tintinnid_s	0
TZ1	0	tintinnid	tintinnid_m	0
TZ1	0	tintinnid	tintinnid_l	0
TZ1	0	tintinnid	tintinnid_all	26.5
TZ1	0	copepoda	oithona	0
TZ1	0	copepoda	centropages	0
TZ1	0	copepoda	cyclopoida	0
TZ1	0	copepoda	calanoida	0
TZ1	0	copepoda	oncaeidae	0
TZ1	0	copepoda	acartia	5
TZ1	0	copepoda	harpacticoida	3
TZ1	0	copepoda	unidentified	0
TZ1	0	mollusca	gastropoda	1.75
TZ1	0	mollusca	pteropoda	1
TZ1	0	mollusca	bivalvia	15
TZ1	0	polychaeta	polychaeta	0
TZ1	0	rotifera	rotifera	0
TZ1	0	echinodermata	echinodermata	1
TZ1	0	appendicularia	appendicularia	0
TZ1	0	cladoceran	podon	0
TZ1	0	unidentified	unidentified	0
TZ1	0	fish	fish_larvae	0
TZ1	0	egg	egg	9.5
TZ1	0	egg	egg_fish	0
TZ1	0	trocophora	trocophora	0
TZ1	0	hydrozoa	hydrozoa	0
TZ1	0	nematode	nematode	0
TZ1	0	crustacean	zoea	0
TZ2	0	cirripedia	cirripedia	0.325
TZ2	0	nauplii	nauplii_s	0
TZ2	0	nauplii	nauplii_m	0
TZ2	0	nauplii	nauplii_l	0
TZ2	0	nauplii	nauplii_all	13.8
TZ2	0	tintinnid	tintinnid_s	0
TZ2	0	tintinnid	tintinnid_m	0
TZ2	0	tintinnid	tintinnid_l	0
TZ2	0	tintinnid	tintinnid_all	5.425
TZ2	0	copepoda	oithona	0.075
TZ2	0	copepoda	centropages	0
TZ2	0	copepoda	cyclopoida	0
TZ2	0	copepoda	calanoida	0
TZ2	0	copepoda	oncaeidae	0
TZ2	0	copepoda	acartia	2.525
TZ2	0	copepoda	harpacticoida	0.35
TZ2	0	copepoda	unidentified	0.025
TZ2	0	mollusca	gastropoda	0.9
TZ2	0	mollusca	pteropoda	0
TZ2	0	mollusca	bivalvia	5.175
TZ2	0	polychaeta	polychaeta	0.4
TZ2	0	rotifera	rotifera	0
TZ2	0	echinodermata	echinodermata	0.2
TZ2	0	appendicularia	appendicularia	0.025
TZ2	0	cladoceran	podon	0
TZ2	0	unidentified	unidentified	0
TZ2	0	fish	fish_larvae	0
TZ2	0	egg	egg	0.7
TZ2	0	egg	egg_fish	0
TZ2	0	trocophora	trocophora	0
TZ2	0	hydrozoa	hydrozoa	0
TZ2	0	nematode	nematode	0
TZ2	0	crustacean	zoea	0
Z1	0	cirripedia	cirripedia	0.625
Z1	0	nauplii	nauplii_s	0
Z1	0	nauplii	nauplii_m	0
Z1	0	nauplii	nauplii_l	0
Z1	0	nauplii	nauplii_all	36.5
Z1	0	tintinnid	tintinnid_s	0
Z1	0	tintinnid	tintinnid_m	0
Z1	0	tintinnid	tintinnid_l	0
Z1	0	tintinnid	tintinnid_all	20.625
Z1	0	copepoda	oithona	0
Z1	0	copepoda	centropages	0
Z1	0	copepoda	cyclopoida	0
Z1	0	copepoda	calanoida	0.25
Z1	0	copepoda	oncaeidae	0
Z1	0	copepoda	acartia	4.625
Z1	0	copepoda	harpacticoida	0.625
Z1	0	copepoda	unidentified	0
Z1	0	mollusca	gastropoda	1.875
Z1	0	mollusca	pteropoda	0.125
Z1	0	mollusca	bivalvia	32.5
Z1	0	polychaeta	polychaeta	0.375
Z1	0	rotifera	rotifera	0
Z1	0	echinodermata	echinodermata	0.375
Z1	0	appendicularia	appendicularia	0
Z1	0	cladoceran	podon	0
Z1	0	unidentified	unidentified	0
Z1	0	fish	fish_larvae	0
Z1	0	egg	egg	3.875
Z1	0	egg	egg_fish	0
Z1	0	trocophora	trocophora	0
Z1	0	hydrozoa	hydrozoa	0
Z1	0	nematode	nematode	0
Z1	0	crustacean	zoea	0
Z2	0	cirripedia	cirripedia	NA
Z2	0	nauplii	nauplii_s	NA
Z2	0	nauplii	nauplii_m	NA
Z2	0	nauplii	nauplii_l	NA
Z2	0	nauplii	nauplii_all	NA
Z2	0	tintinnid	tintinnid_s	NA
Z2	0	tintinnid	tintinnid_m	NA
Z2	0	tintinnid	tintinnid_l	NA
Z2	0	tintinnid	tintinnid_all	NA
Z2	0	copepoda	oithona	NA
Z2	0	copepoda	centropages	NA
Z2	0	copepoda	cyclopoida	NA
Z2	0	copepoda	calanoida	NA
Z2	0	copepoda	oncaeidae	NA
Z2	0	copepoda	acartia	NA
Z2	0	copepoda	harpacticoida	NA
Z2	0	copepoda	unidentified	NA
Z2	0	mollusca	gastropoda	NA
Z2	0	mollusca	pteropoda	NA
Z2	0	mollusca	bivalvia	NA
Z2	0	polychaeta	polychaeta	NA
Z2	0	rotifera	rotifera	NA
Z2	0	echinodermata	echinodermata	NA
Z2	0	appendicularia	appendicularia	NA
Z2	0	cladoceran	podon	NA
Z2	0	unidentified	unidentified	NA
Z2	0	fish	fish_larvae	NA
Z2	0	egg	egg	NA
Z2	0	egg	egg_fish	NA
Z2	0	trocophora	trocophora	NA
Z2	0	hydrozoa	hydrozoa	NA
Z2	0	nematode	nematode	NA
Z2	0	crustacean	zoea	NA
C1	7	cirripedia	cirripedia	0
C1	7	nauplii	nauplii_s	1.2
C1	7	nauplii	nauplii_m	1.5
C1	7	nauplii	nauplii_l	2.4
C1	7	nauplii	nauplii_all	5.1
C1	7	tintinnid	tintinnid_s	1.4
C1	7	tintinnid	tintinnid_m	3
C1	7	tintinnid	tintinnid_l	0.4
C1	7	tintinnid	tintinnid_all	4.8
C1	7	copepoda	oithona	0
C1	7	copepoda	centropages	0
C1	7	copepoda	cyclopoida	0
C1	7	copepoda	calanoida	0
C1	7	copepoda	oncaeidae	0.1
C1	7	copepoda	acartia	8.5
C1	7	copepoda	harpacticoida	1.4
C1	7	copepoda	unidentified	0.1
C1	7	mollusca	gastropoda	0.9
C1	7	mollusca	pteropoda	0
C1	7	mollusca	bivalvia	7.2
C1	7	polychaeta	polychaeta	2.5
C1	7	rotifera	rotifera	27.9
C1	7	echinodermata	echinodermata	0.1
C1	7	appendicularia	appendicularia	0.1
C1	7	cladoceran	podon	0
C1	7	unidentified	unidentified	0
C1	7	fish	fish_larvae	0
C1	7	egg	egg	26.7
C1	7	egg	egg_fish	0
C1	7	trocophora	trocophora	0
C1	7	hydrozoa	hydrozoa	0
C1	7	nematode	nematode	0
C1	7	crustacean	zoea	0
C2	7	cirripedia	cirripedia	0
C2	7	nauplii	nauplii_s	1
C2	7	nauplii	nauplii_m	0.5
C2	7	nauplii	nauplii_l	0.375
C2	7	nauplii	nauplii_all	1.875
C2	7	tintinnid	tintinnid_s	3.625
C2	7	tintinnid	tintinnid_m	5.5
C2	7	tintinnid	tintinnid_l	0.125
C2	7	tintinnid	tintinnid_all	9.25
C2	7	copepoda	oithona	0
C2	7	copepoda	centropages	0
C2	7	copepoda	cyclopoida	0
C2	7	copepoda	calanoida	0
C2	7	copepoda	oncaeidae	0.125
C2	7	copepoda	acartia	4.25
C2	7	copepoda	harpacticoida	0.75
C2	7	copepoda	unidentified	0.125
C2	7	mollusca	gastropoda	0.875
C2	7	mollusca	pteropoda	0.25
C2	7	mollusca	bivalvia	5.375
C2	7	polychaeta	polychaeta	2.125
C2	7	rotifera	rotifera	12
C2	7	echinodermata	echinodermata	0
C2	7	appendicularia	appendicularia	0
C2	7	cladoceran	podon	0
C2	7	unidentified	unidentified	0
C2	7	fish	fish_larvae	0
C2	7	egg	egg	21.5
C2	7	egg	egg_fish	0
C2	7	trocophora	trocophora	0
C2	7	hydrozoa	hydrozoa	0
C2	7	nematode	nematode	0
C2	7	crustacean	zoea	0
T1	7	cirripedia	cirripedia	0
T1	7	nauplii	nauplii_s	2.5
T1	7	nauplii	nauplii_m	0
T1	7	nauplii	nauplii_l	0
T1	7	nauplii	nauplii_all	2.5
T1	7	tintinnid	tintinnid_s	1.5
T1	7	tintinnid	tintinnid_m	7.5
T1	7	tintinnid	tintinnid_l	0.25
T1	7	tintinnid	tintinnid_all	9.25
T1	7	copepoda	oithona	0
T1	7	copepoda	centropages	0
T1	7	copepoda	cyclopoida	0
T1	7	copepoda	calanoida	0
T1	7	copepoda	oncaeidae	0
T1	7	copepoda	acartia	1.25
T1	7	copepoda	harpacticoida	2.5
T1	7	copepoda	unidentified	0
T1	7	mollusca	gastropoda	0.5
T1	7	mollusca	pteropoda	0
T1	7	mollusca	bivalvia	13
T1	7	polychaeta	polychaeta	3
T1	7	rotifera	rotifera	44.75
T1	7	echinodermata	echinodermata	0.5
T1	7	appendicularia	appendicularia	0
T1	7	cladoceran	podon	0
T1	7	unidentified	unidentified	0
T1	7	fish	fish_larvae	0
T1	7	egg	egg	13
T1	7	egg	egg_fish	0
T1	7	trocophora	trocophora	0
T1	7	hydrozoa	hydrozoa	0
T1	7	nematode	nematode	0
T1	7	crustacean	zoea	0
T2	7	cirripedia	cirripedia	0
T2	7	nauplii	nauplii_s	3
T2	7	nauplii	nauplii_m	3.25
T2	7	nauplii	nauplii_l	2
T2	7	nauplii	nauplii_all	8.25
T2	7	tintinnid	tintinnid_s	2.5
T2	7	tintinnid	tintinnid_m	8.5
T2	7	tintinnid	tintinnid_l	0.75
T2	7	tintinnid	tintinnid_all	11.75
T2	7	copepoda	oithona	0
T2	7	copepoda	centropages	0
T2	7	copepoda	cyclopoida	0
T2	7	copepoda	calanoida	0
T2	7	copepoda	oncaeidae	0
T2	7	copepoda	acartia	5.25
T2	7	copepoda	harpacticoida	1.5
T2	7	copepoda	unidentified	0
T2	7	mollusca	gastropoda	0.75
T2	7	mollusca	pteropoda	0
T2	7	mollusca	bivalvia	28.25
T2	7	polychaeta	polychaeta	3
T2	7	rotifera	rotifera	4.75
T2	7	echinodermata	echinodermata	0
T2	7	appendicularia	appendicularia	0
T2	7	cladoceran	podon	0
T2	7	unidentified	unidentified	0
T2	7	fish	fish_larvae	0
T2	7	egg	egg	9
T2	7	egg	egg_fish	0
T2	7	trocophora	trocophora	0
T2	7	hydrozoa	hydrozoa	0
T2	7	nematode	nematode	0
T2	7	crustacean	zoea	0
TZ1	7	cirripedia	cirripedia	1
TZ1	7	nauplii	nauplii_s	2.75
TZ1	7	nauplii	nauplii_m	1
TZ1	7	nauplii	nauplii_l	2
TZ1	7	nauplii	nauplii_all	5.75
TZ1	7	tintinnid	tintinnid_s	16.75
TZ1	7	tintinnid	tintinnid_m	10.75
TZ1	7	tintinnid	tintinnid_l	0.75
TZ1	7	tintinnid	tintinnid_all	28.25
TZ1	7	copepoda	oithona	0.25
TZ1	7	copepoda	centropages	0
TZ1	7	copepoda	cyclopoida	0
TZ1	7	copepoda	calanoida	0
TZ1	7	copepoda	oncaeidae	0
TZ1	7	copepoda	acartia	2.5
TZ1	7	copepoda	harpacticoida	0.5
TZ1	7	copepoda	unidentified	0.25
TZ1	7	mollusca	gastropoda	1.5
TZ1	7	mollusca	pteropoda	0
TZ1	7	mollusca	bivalvia	15
TZ1	7	polychaeta	polychaeta	5.5
TZ1	7	rotifera	rotifera	116
TZ1	7	echinodermata	echinodermata	0
TZ1	7	appendicularia	appendicularia	0
TZ1	7	cladoceran	podon	0
TZ1	7	unidentified	unidentified	0
TZ1	7	fish	fish_larvae	0
TZ1	7	egg	egg	59
TZ1	7	egg	egg_fish	0
TZ1	7	trocophora	trocophora	0
TZ1	7	hydrozoa	hydrozoa	0
TZ1	7	nematode	nematode	0
TZ1	7	crustacean	zoea	0
TZ2	7	cirripedia	cirripedia	0.25
TZ2	7	nauplii	nauplii_s	3.5
TZ2	7	nauplii	nauplii_m	1.25
TZ2	7	nauplii	nauplii_l	1
TZ2	7	nauplii	nauplii_all	5.75
TZ2	7	tintinnid	tintinnid_s	11.5
TZ2	7	tintinnid	tintinnid_m	7.25
TZ2	7	tintinnid	tintinnid_l	0.5
TZ2	7	tintinnid	tintinnid_all	19.25
TZ2	7	copepoda	oithona	0.5
TZ2	7	copepoda	centropages	0
TZ2	7	copepoda	cyclopoida	0
TZ2	7	copepoda	calanoida	0
TZ2	7	copepoda	oncaeidae	0
TZ2	7	copepoda	acartia	0.75
TZ2	7	copepoda	harpacticoida	0
TZ2	7	copepoda	unidentified	0
TZ2	7	mollusca	gastropoda	0.75
TZ2	7	mollusca	pteropoda	0
TZ2	7	mollusca	bivalvia	19
TZ2	7	polychaeta	polychaeta	4.5
TZ2	7	rotifera	rotifera	68
TZ2	7	echinodermata	echinodermata	0.75
TZ2	7	appendicularia	appendicularia	0
TZ2	7	cladoceran	podon	0.25
TZ2	7	unidentified	unidentified	0
TZ2	7	fish	fish_larvae	0
TZ2	7	egg	egg	28
TZ2	7	egg	egg_fish	0
TZ2	7	trocophora	trocophora	0
TZ2	7	hydrozoa	hydrozoa	0
TZ2	7	nematode	nematode	0
TZ2	7	crustacean	zoea	0
Z1	7	cirripedia	cirripedia	0
Z1	7	nauplii	nauplii_s	5.5
Z1	7	nauplii	nauplii_m	5
Z1	7	nauplii	nauplii_l	5
Z1	7	nauplii	nauplii_all	15.5
Z1	7	tintinnid	tintinnid_s	4.75
Z1	7	tintinnid	tintinnid_m	13.25
Z1	7	tintinnid	tintinnid_l	0.5
Z1	7	tintinnid	tintinnid_all	18.5
Z1	7	copepoda	oithona	0
Z1	7	copepoda	centropages	0
Z1	7	copepoda	cyclopoida	0
Z1	7	copepoda	calanoida	0
Z1	7	copepoda	oncaeidae	0
Z1	7	copepoda	acartia	5.25
Z1	7	copepoda	harpacticoida	1
Z1	7	copepoda	unidentified	0
Z1	7	mollusca	gastropoda	0.25
Z1	7	mollusca	pteropoda	0
Z1	7	mollusca	bivalvia	1.25
Z1	7	polychaeta	polychaeta	4.25
Z1	7	rotifera	rotifera	24.75
Z1	7	echinodermata	echinodermata	0.5
Z1	7	appendicularia	appendicularia	0.25
Z1	7	cladoceran	podon	0
Z1	7	unidentified	unidentified	0
Z1	7	fish	fish_larvae	0
Z1	7	egg	egg	16
Z1	7	egg	egg_fish	0
Z1	7	trocophora	trocophora	0
Z1	7	hydrozoa	hydrozoa	0
Z1	7	nematode	nematode	0
Z1	7	crustacean	zoea	0
Z2	7	cirripedia	cirripedia	0
Z2	7	nauplii	nauplii_s	2.5
Z2	7	nauplii	nauplii_m	3.5
Z2	7	nauplii	nauplii_l	5.5
Z2	7	nauplii	nauplii_all	12
Z2	7	tintinnid	tintinnid_s	9.5
Z2	7	tintinnid	tintinnid_m	14.75
Z2	7	tintinnid	tintinnid_l	0.25
Z2	7	tintinnid	tintinnid_all	24.5
Z2	7	copepoda	oithona	0
Z2	7	copepoda	centropages	0
Z2	7	copepoda	cyclopoida	0
Z2	7	copepoda	calanoida	0
Z2	7	copepoda	oncaeidae	0
Z2	7	copepoda	acartia	7.25
Z2	7	copepoda	harpacticoida	1.25
Z2	7	copepoda	unidentified	0
Z2	7	mollusca	gastropoda	0.5
Z2	7	mollusca	pteropoda	0
Z2	7	mollusca	bivalvia	2.5
Z2	7	polychaeta	polychaeta	2.5
Z2	7	rotifera	rotifera	39.75
Z2	7	echinodermata	echinodermata	0.5
Z2	7	appendicularia	appendicularia	0
Z2	7	cladoceran	podon	0
Z2	7	unidentified	unidentified	0
Z2	7	fish	fish_larvae	0
Z2	7	egg	egg	28.75
Z2	7	egg	egg_fish	0
Z2	7	trocophora	trocophora	0
Z2	7	hydrozoa	hydrozoa	0
Z2	7	nematode	nematode	0
Z2	7	crustacean	zoea	0
C1	14	cirripedia	cirripedia	0.2
C1	14	nauplii	nauplii_s	2.05
C1	14	nauplii	nauplii_m	1.1
C1	14	nauplii	nauplii_l	0.2
C1	14	nauplii	nauplii_all	3.35
C1	14	tintinnid	tintinnid_s	0.6
C1	14	tintinnid	tintinnid_m	2.3
C1	14	tintinnid	tintinnid_l	0.45
C1	14	tintinnid	tintinnid_all	3.35
C1	14	copepoda	oithona	0
C1	14	copepoda	centropages	0
C1	14	copepoda	cyclopoida	0
C1	14	copepoda	calanoida	0
C1	14	copepoda	oncaeidae	0
C1	14	copepoda	acartia	0.45
C1	14	copepoda	harpacticoida	1.05
C1	14	copepoda	unidentified	0
C1	14	mollusca	gastropoda	1.65
C1	14	mollusca	pteropoda	0.05
C1	14	mollusca	bivalvia	5.4
C1	14	polychaeta	polychaeta	2.9
C1	14	rotifera	rotifera	9.25
C1	14	echinodermata	echinodermata	0.2
C1	14	appendicularia	appendicularia	0
C1	14	cladoceran	podon	0
C1	14	unidentified	unidentified	0
C1	14	fish	fish_larvae	0
C1	14	egg	egg	8.7
C1	14	egg	egg_fish	0
C1	14	trocophora	trocophora	0
C1	14	hydrozoa	hydrozoa	0
C1	14	nematode	nematode	0
C1	14	crustacean	zoea	0
C2	14	cirripedia	cirripedia	0.25
C2	14	nauplii	nauplii_s	4.15
C2	14	nauplii	nauplii_m	0.9
C2	14	nauplii	nauplii_l	0.8
C2	14	nauplii	nauplii_all	5.85
C2	14	tintinnid	tintinnid_s	0.6
C2	14	tintinnid	tintinnid_m	1.6
C2	14	tintinnid	tintinnid_l	0.3
C2	14	tintinnid	tintinnid_all	2.5
C2	14	copepoda	oithona	0.95
C2	14	copepoda	centropages	0
C2	14	copepoda	cyclopoida	0
C2	14	copepoda	calanoida	0
C2	14	copepoda	oncaeidae	0
C2	14	copepoda	acartia	1.3
C2	14	copepoda	harpacticoida	1.1
C2	14	copepoda	unidentified	0.05
C2	14	mollusca	gastropoda	1.55
C2	14	mollusca	pteropoda	0.05
C2	14	mollusca	bivalvia	5.35
C2	14	polychaeta	polychaeta	5.55
C2	14	rotifera	rotifera	12.3
C2	14	echinodermata	echinodermata	0.25
C2	14	appendicularia	appendicularia	0
C2	14	cladoceran	podon	0
C2	14	unidentified	unidentified	0
C2	14	fish	fish_larvae	0
C2	14	egg	egg	2
C2	14	egg	egg_fish	0
C2	14	trocophora	trocophora	0
C2	14	hydrozoa	hydrozoa	0
C2	14	nematode	nematode	0
C2	14	crustacean	zoea	0
T1	14	cirripedia	cirripedia	0.7
T1	14	nauplii	nauplii_s	2.6
T1	14	nauplii	nauplii_m	0.8
T1	14	nauplii	nauplii_l	0.2
T1	14	nauplii	nauplii_all	3.6
T1	14	tintinnid	tintinnid_s	1.9
T1	14	tintinnid	tintinnid_m	4.1
T1	14	tintinnid	tintinnid_l	0.2
T1	14	tintinnid	tintinnid_all	6.2
T1	14	copepoda	oithona	0.3
T1	14	copepoda	centropages	0.1
T1	14	copepoda	cyclopoida	0
T1	14	copepoda	calanoida	0
T1	14	copepoda	oncaeidae	0.2
T1	14	copepoda	acartia	0.2
T1	14	copepoda	harpacticoida	0.3
T1	14	copepoda	unidentified	0
T1	14	mollusca	gastropoda	2.1
T1	14	mollusca	pteropoda	0
T1	14	mollusca	bivalvia	6.5
T1	14	polychaeta	polychaeta	5
T1	14	rotifera	rotifera	4.2
T1	14	echinodermata	echinodermata	0.7
T1	14	appendicularia	appendicularia	0
T1	14	cladoceran	podon	0.1
T1	14	unidentified	unidentified	0
T1	14	fish	fish_larvae	0
T1	14	egg	egg	4.4
T1	14	egg	egg_fish	0
T1	14	trocophora	trocophora	0
T1	14	hydrozoa	hydrozoa	0
T1	14	nematode	nematode	0
T1	14	crustacean	zoea	0
T2	14	cirripedia	cirripedia	1.4
T2	14	nauplii	nauplii_s	31
T2	14	nauplii	nauplii_m	2.4
T2	14	nauplii	nauplii_l	0.6
T2	14	nauplii	nauplii_all	34
T2	14	tintinnid	tintinnid_s	0.2
T2	14	tintinnid	tintinnid_m	2.1
T2	14	tintinnid	tintinnid_l	0.3
T2	14	tintinnid	tintinnid_all	2.6
T2	14	copepoda	oithona	0.4
T2	14	copepoda	centropages	0
T2	14	copepoda	cyclopoida	0
T2	14	copepoda	calanoida	0
T2	14	copepoda	oncaeidae	0.2
T2	14	copepoda	acartia	2.3
T2	14	copepoda	harpacticoida	0.5
T2	14	copepoda	unidentified	0
T2	14	mollusca	gastropoda	1.4
T2	14	mollusca	pteropoda	0
T2	14	mollusca	bivalvia	12.1
T2	14	polychaeta	polychaeta	1.4
T2	14	rotifera	rotifera	4.3
T2	14	echinodermata	echinodermata	0.3
T2	14	appendicularia	appendicularia	0.1
T2	14	cladoceran	podon	0
T2	14	unidentified	unidentified	0
T2	14	fish	fish_larvae	0
T2	14	egg	egg	6.3
T2	14	egg	egg_fish	0
T2	14	trocophora	trocophora	0
T2	14	hydrozoa	hydrozoa	0
T2	14	nematode	nematode	0
T2	14	crustacean	zoea	0
TZ1	14	cirripedia	cirripedia	1
TZ1	14	nauplii	nauplii_s	2.8
TZ1	14	nauplii	nauplii_m	0.5
TZ1	14	nauplii	nauplii_l	0.55
TZ1	14	nauplii	nauplii_all	3.85
TZ1	14	tintinnid	tintinnid_s	0.25
TZ1	14	tintinnid	tintinnid_m	1.05
TZ1	14	tintinnid	tintinnid_l	0.15
TZ1	14	tintinnid	tintinnid_all	1.45
TZ1	14	copepoda	oithona	0.25
TZ1	14	copepoda	centropages	0
TZ1	14	copepoda	cyclopoida	0
TZ1	14	copepoda	calanoida	0
TZ1	14	copepoda	oncaeidae	0.15
TZ1	14	copepoda	acartia	0.25
TZ1	14	copepoda	harpacticoida	0.3
TZ1	14	copepoda	unidentified	0
TZ1	14	mollusca	gastropoda	1.1
TZ1	14	mollusca	pteropoda	0
TZ1	14	mollusca	bivalvia	1.7
TZ1	14	polychaeta	polychaeta	3.2
TZ1	14	rotifera	rotifera	2
TZ1	14	echinodermata	echinodermata	0.25
TZ1	14	appendicularia	appendicularia	0
TZ1	14	cladoceran	podon	0
TZ1	14	unidentified	unidentified	0
TZ1	14	fish	fish_larvae	0
TZ1	14	egg	egg	2.3
TZ1	14	egg	egg_fish	0
TZ1	14	trocophora	trocophora	0
TZ1	14	hydrozoa	hydrozoa	0
TZ1	14	nematode	nematode	0
TZ1	14	crustacean	zoea	0.05
TZ2	14	cirripedia	cirripedia	0.95
TZ2	14	nauplii	nauplii_s	3.6
TZ2	14	nauplii	nauplii_m	0.55
TZ2	14	nauplii	nauplii_l	0.8
TZ2	14	nauplii	nauplii_all	4.95
TZ2	14	tintinnid	tintinnid_s	0.95
TZ2	14	tintinnid	tintinnid_m	3.8
TZ2	14	tintinnid	tintinnid_l	0.05
TZ2	14	tintinnid	tintinnid_all	4.8
TZ2	14	copepoda	oithona	0.2
TZ2	14	copepoda	centropages	0
TZ2	14	copepoda	cyclopoida	0
TZ2	14	copepoda	calanoida	0
TZ2	14	copepoda	oncaeidae	0.3
TZ2	14	copepoda	acartia	0.4
TZ2	14	copepoda	harpacticoida	0.35
TZ2	14	copepoda	unidentified	0
TZ2	14	mollusca	gastropoda	2.8
TZ2	14	mollusca	pteropoda	0
TZ2	14	mollusca	bivalvia	18.75
TZ2	14	polychaeta	polychaeta	3.75
TZ2	14	rotifera	rotifera	6.35
TZ2	14	echinodermata	echinodermata	1.2
TZ2	14	appendicularia	appendicularia	0
TZ2	14	cladoceran	podon	0.05
TZ2	14	unidentified	unidentified	0
TZ2	14	fish	fish_larvae	0
TZ2	14	egg	egg	4.9
TZ2	14	egg	egg_fish	0
TZ2	14	trocophora	trocophora	0
TZ2	14	hydrozoa	hydrozoa	0.05
TZ2	14	nematode	nematode	0
TZ2	14	crustacean	zoea	0.05
Z1	14	cirripedia	cirripedia	2.4
Z1	14	nauplii	nauplii_s	10.4
Z1	14	nauplii	nauplii_m	2.4
Z1	14	nauplii	nauplii_l	1.8
Z1	14	nauplii	nauplii_all	14.6
Z1	14	tintinnid	tintinnid_s	0.4
Z1	14	tintinnid	tintinnid_m	0.4
Z1	14	tintinnid	tintinnid_l	0
Z1	14	tintinnid	tintinnid_all	0.8
Z1	14	copepoda	oithona	2.2
Z1	14	copepoda	centropages	0.1
Z1	14	copepoda	cyclopoida	0
Z1	14	copepoda	calanoida	0
Z1	14	copepoda	oncaeidae	0.5
Z1	14	copepoda	acartia	6.1
Z1	14	copepoda	harpacticoida	1
Z1	14	copepoda	unidentified	0
Z1	14	mollusca	gastropoda	5.1
Z1	14	mollusca	pteropoda	0
Z1	14	mollusca	bivalvia	5.9
Z1	14	polychaeta	polychaeta	3.3
Z1	14	rotifera	rotifera	3
Z1	14	echinodermata	echinodermata	0.6
Z1	14	appendicularia	appendicularia	0.1
Z1	14	cladoceran	podon	0.1
Z1	14	unidentified	unidentified	0
Z1	14	fish	fish_larvae	0
Z1	14	egg	egg	10.5
Z1	14	egg	egg_fish	0
Z1	14	trocophora	trocophora	0
Z1	14	hydrozoa	hydrozoa	0
Z1	14	nematode	nematode	0
Z1	14	crustacean	zoea	0
Z2	14	cirripedia	cirripedia	1.8
Z2	14	nauplii	nauplii_s	10.3
Z2	14	nauplii	nauplii_m	1.5
Z2	14	nauplii	nauplii_l	2.3
Z2	14	nauplii	nauplii_all	14.1
Z2	14	tintinnid	tintinnid_s	0.8
Z2	14	tintinnid	tintinnid_m	7.6
Z2	14	tintinnid	tintinnid_l	0.1
Z2	14	tintinnid	tintinnid_all	8.5
Z2	14	copepoda	oithona	0.5
Z2	14	copepoda	centropages	0
Z2	14	copepoda	cyclopoida	0
Z2	14	copepoda	calanoida	0
Z2	14	copepoda	oncaeidae	0.4
Z2	14	copepoda	acartia	4.1
Z2	14	copepoda	harpacticoida	2.2
Z2	14	copepoda	unidentified	0
Z2	14	mollusca	gastropoda	4.4
Z2	14	mollusca	pteropoda	0
Z2	14	mollusca	bivalvia	33.2
Z2	14	polychaeta	polychaeta	3.6
Z2	14	rotifera	rotifera	4.5
Z2	14	echinodermata	echinodermata	1.3
Z2	14	appendicularia	appendicularia	0
Z2	14	cladoceran	podon	0
Z2	14	unidentified	unidentified	0
Z2	14	fish	fish_larvae	0
Z2	14	egg	egg	12.2
Z2	14	egg	egg_fish	0
Z2	14	trocophora	trocophora	0
Z2	14	hydrozoa	hydrozoa	0.1
Z2	14	nematode	nematode	0
Z2	14	crustacean	zoea	0
C1	18	cirripedia	cirripedia	0.45
C1	18	nauplii	nauplii_s	0.55
C1	18	nauplii	nauplii_m	0.5
C1	18	nauplii	nauplii_l	0.45
C1	18	nauplii	nauplii_all	1.5
C1	18	tintinnid	tintinnid_s	0.05
C1	18	tintinnid	tintinnid_m	0.25
C1	18	tintinnid	tintinnid_l	0.05
C1	18	tintinnid	tintinnid_all	0.35
C1	18	copepoda	oithona	0
C1	18	copepoda	centropages	0
C1	18	copepoda	cyclopoida	0
C1	18	copepoda	calanoida	0
C1	18	copepoda	oncaeidae	0
C1	18	copepoda	acartia	0
C1	18	copepoda	harpacticoida	0.2
C1	18	copepoda	unidentified	0
C1	18	mollusca	gastropoda	0.35
C1	18	mollusca	pteropoda	0
C1	18	mollusca	bivalvia	0.05
C1	18	polychaeta	polychaeta	2.1
C1	18	rotifera	rotifera	0.75
C1	18	echinodermata	echinodermata	0
C1	18	appendicularia	appendicularia	0
C1	18	cladoceran	podon	0
C1	18	unidentified	unidentified	0
C1	18	fish	fish_larvae	0
C1	18	egg	egg	0.55
C1	18	egg	egg_fish	0
C1	18	trocophora	trocophora	0
C1	18	hydrozoa	hydrozoa	0
C1	18	nematode	nematode	0
C1	18	crustacean	zoea	0
C2	18	cirripedia	cirripedia	0.25
C2	18	nauplii	nauplii_s	1.55
C2	18	nauplii	nauplii_m	0.2
C2	18	nauplii	nauplii_l	0.2
C2	18	nauplii	nauplii_all	1.95
C2	18	tintinnid	tintinnid_s	0.1
C2	18	tintinnid	tintinnid_m	0.3
C2	18	tintinnid	tintinnid_l	0
C2	18	tintinnid	tintinnid_all	0.4
C2	18	copepoda	oithona	0
C2	18	copepoda	centropages	0
C2	18	copepoda	cyclopoida	0
C2	18	copepoda	calanoida	0
C2	18	copepoda	oncaeidae	0.05
C2	18	copepoda	acartia	0.55
C2	18	copepoda	harpacticoida	0.1
C2	18	copepoda	unidentified	0
C2	18	mollusca	gastropoda	0.5
C2	18	mollusca	pteropoda	0
C2	18	mollusca	bivalvia	0.25
C2	18	polychaeta	polychaeta	1.35
C2	18	rotifera	rotifera	0
C2	18	echinodermata	echinodermata	0
C2	18	appendicularia	appendicularia	0
C2	18	cladoceran	podon	0
C2	18	unidentified	unidentified	0
C2	18	fish	fish_larvae	0
C2	18	egg	egg	1.25
C2	18	egg	egg_fish	0
C2	18	trocophora	trocophora	0
C2	18	hydrozoa	hydrozoa	0
C2	18	nematode	nematode	0
C2	18	crustacean	zoea	0
T1	18	cirripedia	cirripedia	0.45
T1	18	nauplii	nauplii_s	1.55
T1	18	nauplii	nauplii_m	2.05
T1	18	nauplii	nauplii_l	1.5
T1	18	nauplii	nauplii_all	5.1
T1	18	tintinnid	tintinnid_s	0.05
T1	18	tintinnid	tintinnid_m	1.45
T1	18	tintinnid	tintinnid_l	0.3
T1	18	tintinnid	tintinnid_all	1.8
T1	18	copepoda	oithona	0
T1	18	copepoda	centropages	0
T1	18	copepoda	cyclopoida	0
T1	18	copepoda	calanoida	0
T1	18	copepoda	oncaeidae	0.1
T1	18	copepoda	acartia	0.05
T1	18	copepoda	harpacticoida	0.1
T1	18	copepoda	unidentified	0
T1	18	mollusca	gastropoda	0.75
T1	18	mollusca	pteropoda	0
T1	18	mollusca	bivalvia	2.1
T1	18	polychaeta	polychaeta	1.2
T1	18	rotifera	rotifera	0.95
T1	18	echinodermata	echinodermata	0.05
T1	18	appendicularia	appendicularia	0.15
T1	18	cladoceran	podon	0
T1	18	unidentified	unidentified	0
T1	18	fish	fish_larvae	0
T1	18	egg	egg	2.65
T1	18	egg	egg_fish	0
T1	18	trocophora	trocophora	0
T1	18	hydrozoa	hydrozoa	0
T1	18	nematode	nematode	0
T1	18	crustacean	zoea	0
T2	18	cirripedia	cirripedia	1.4
T2	18	nauplii	nauplii_s	121.8
T2	18	nauplii	nauplii_m	13
T2	18	nauplii	nauplii_l	1.8
T2	18	nauplii	nauplii_all	136.6
T2	18	tintinnid	tintinnid_s	0
T2	18	tintinnid	tintinnid_m	1.6
T2	18	tintinnid	tintinnid_l	0.2
T2	18	tintinnid	tintinnid_all	1.8
T2	18	copepoda	oithona	0.4
T2	18	copepoda	centropages	0
T2	18	copepoda	cyclopoida	0
T2	18	copepoda	calanoida	0
T2	18	copepoda	oncaeidae	0
T2	18	copepoda	acartia	5.2
T2	18	copepoda	harpacticoida	0.8
T2	18	copepoda	unidentified	0
T2	18	mollusca	gastropoda	1
T2	18	mollusca	pteropoda	0
T2	18	mollusca	bivalvia	1.8
T2	18	polychaeta	polychaeta	1.8
T2	18	rotifera	rotifera	0.2
T2	18	echinodermata	echinodermata	0.2
T2	18	appendicularia	appendicularia	0
T2	18	cladoceran	podon	0
T2	18	unidentified	unidentified	0
T2	18	fish	fish_larvae	0
T2	18	egg	egg	14.6
T2	18	egg	egg_fish	0
T2	18	trocophora	trocophora	0
T2	18	hydrozoa	hydrozoa	0
T2	18	nematode	nematode	0
T2	18	crustacean	zoea	0
TZ1	18	cirripedia	cirripedia	0.9
TZ1	18	nauplii	nauplii_s	2.15
TZ1	18	nauplii	nauplii_m	3.2
TZ1	18	nauplii	nauplii_l	1.55
TZ1	18	nauplii	nauplii_all	6.9
TZ1	18	tintinnid	tintinnid_s	0.1
TZ1	18	tintinnid	tintinnid_m	0.55
TZ1	18	tintinnid	tintinnid_l	0.35
TZ1	18	tintinnid	tintinnid_all	1
TZ1	18	copepoda	oithona	0.1
TZ1	18	copepoda	centropages	0
TZ1	18	copepoda	cyclopoida	0
TZ1	18	copepoda	calanoida	0
TZ1	18	copepoda	oncaeidae	0.3
TZ1	18	copepoda	acartia	0.5
TZ1	18	copepoda	harpacticoida	0.2
TZ1	18	copepoda	unidentified	0.05
TZ1	18	mollusca	gastropoda	0.4
TZ1	18	mollusca	pteropoda	0
TZ1	18	mollusca	bivalvia	0.6
TZ1	18	polychaeta	polychaeta	1
TZ1	18	rotifera	rotifera	0.35
TZ1	18	echinodermata	echinodermata	0.05
TZ1	18	appendicularia	appendicularia	0.15
TZ1	18	cladoceran	podon	0
TZ1	18	unidentified	unidentified	0
TZ1	18	fish	fish_larvae	0
TZ1	18	egg	egg	1.05
TZ1	18	egg	egg_fish	0
TZ1	18	trocophora	trocophora	0
TZ1	18	hydrozoa	hydrozoa	0
TZ1	18	nematode	nematode	0
TZ1	18	crustacean	zoea	0
TZ2	18	cirripedia	cirripedia	0.45
TZ2	18	nauplii	nauplii_s	4.45
TZ2	18	nauplii	nauplii_m	3.3
TZ2	18	nauplii	nauplii_l	1.45
TZ2	18	nauplii	nauplii_all	9.2
TZ2	18	tintinnid	tintinnid_s	1.8
TZ2	18	tintinnid	tintinnid_m	4.45
TZ2	18	tintinnid	tintinnid_l	0.5
TZ2	18	tintinnid	tintinnid_all	6.75
TZ2	18	copepoda	oithona	0
TZ2	18	copepoda	centropages	0
TZ2	18	copepoda	cyclopoida	0.05
TZ2	18	copepoda	calanoida	0
TZ2	18	copepoda	oncaeidae	0.35
TZ2	18	copepoda	acartia	0.3
TZ2	18	copepoda	harpacticoida	0.3
TZ2	18	copepoda	unidentified	0.05
TZ2	18	mollusca	gastropoda	0.85
TZ2	18	mollusca	pteropoda	0
TZ2	18	mollusca	bivalvia	4.1
TZ2	18	polychaeta	polychaeta	1.1
TZ2	18	rotifera	rotifera	0.95
TZ2	18	echinodermata	echinodermata	0.65
TZ2	18	appendicularia	appendicularia	0.1
TZ2	18	cladoceran	podon	0
TZ2	18	unidentified	unidentified	0.05
TZ2	18	fish	fish_larvae	0
TZ2	18	egg	egg	2.45
TZ2	18	egg	egg_fish	0
TZ2	18	trocophora	trocophora	0.05
TZ2	18	hydrozoa	hydrozoa	0
TZ2	18	nematode	nematode	0
TZ2	18	crustacean	zoea	0
Z1	18	cirripedia	cirripedia	0.8
Z1	18	nauplii	nauplii_s	49.2
Z1	18	nauplii	nauplii_m	1
Z1	18	nauplii	nauplii_l	0.6
Z1	18	nauplii	nauplii_all	50.8
Z1	18	tintinnid	tintinnid_s	0.6
Z1	18	tintinnid	tintinnid_m	1.8
Z1	18	tintinnid	tintinnid_l	0.4
Z1	18	tintinnid	tintinnid_all	2.8
Z1	18	copepoda	oithona	0.8
Z1	18	copepoda	centropages	0
Z1	18	copepoda	cyclopoida	0
Z1	18	copepoda	calanoida	0
Z1	18	copepoda	oncaeidae	0.4
Z1	18	copepoda	acartia	6.2
Z1	18	copepoda	harpacticoida	0.4
Z1	18	copepoda	unidentified	0
Z1	18	mollusca	gastropoda	1.2
Z1	18	mollusca	pteropoda	0
Z1	18	mollusca	bivalvia	1.2
Z1	18	polychaeta	polychaeta	1.4
Z1	18	rotifera	rotifera	0.2
Z1	18	echinodermata	echinodermata	0.2
Z1	18	appendicularia	appendicularia	0
Z1	18	cladoceran	podon	0
Z1	18	unidentified	unidentified	0
Z1	18	fish	fish_larvae	0
Z1	18	egg	egg	7
Z1	18	egg	egg_fish	0
Z1	18	trocophora	trocophora	0
Z1	18	hydrozoa	hydrozoa	0
Z1	18	nematode	nematode	0
Z1	18	crustacean	zoea	0
Z2	18	cirripedia	cirripedia	0.6
Z2	18	nauplii	nauplii_s	112
Z2	18	nauplii	nauplii_m	1.2
Z2	18	nauplii	nauplii_l	0.6
Z2	18	nauplii	nauplii_all	113.8
Z2	18	tintinnid	tintinnid_s	0.2
Z2	18	tintinnid	tintinnid_m	1.6
Z2	18	tintinnid	tintinnid_l	0
Z2	18	tintinnid	tintinnid_all	1.8
Z2	18	copepoda	oithona	0.4
Z2	18	copepoda	centropages	0
Z2	18	copepoda	cyclopoida	0
Z2	18	copepoda	calanoida	0
Z2	18	copepoda	oncaeidae	0.6
Z2	18	copepoda	acartia	2.4
Z2	18	copepoda	harpacticoida	0.2
Z2	18	copepoda	unidentified	0
Z2	18	mollusca	gastropoda	0.6
Z2	18	mollusca	pteropoda	0
Z2	18	mollusca	bivalvia	1.2
Z2	18	polychaeta	polychaeta	0.4
Z2	18	rotifera	rotifera	0
Z2	18	echinodermata	echinodermata	0.4
Z2	18	appendicularia	appendicularia	0
Z2	18	cladoceran	podon	0
Z2	18	unidentified	unidentified	0
Z2	18	fish	fish_larvae	0
Z2	18	egg	egg	10
Z2	18	egg	egg_fish	0
Z2	18	trocophora	trocophora	0
Z2	18	hydrozoa	hydrozoa	0
Z2	18	nematode	nematode	0
Z2	18	crustacean	zoea	0
